# Supplementary material for: Identification of oral cancer related candidate genes by integrating protein-protein interactions, gene ontology, pathway analysis and immunohistochemistry
Source: Sci Rep. 2017 May 30;7:2472. doi: 10.1038/s41598-017-02522-5 (PMC5449392; doi:10.1038/s41598-017-02522-5)
Supplement: Supplementary file 2 — Supplementary Table S9 [file 41598_2017_2522_MOESM2_ESM.xls]

## Sheet: Total genes involved in the stu
Total genes involved in the study
Gene ID	Gene Symbol	HIPPIE (14391)	TCGA (5873-1) one gene was not mapped to gene id	Oral Cancer (465)	HCGN(4704)	Set A (227)	Set B (297)	Set C (530)
1	A1BG	YES	NO	NO	NO	NO	NO	NO
2	A2M	YES	YES	YES	NO	NO	NO	YES
9	NAT1	YES	YES	YES	NO	NO	NO	NO
10	NAT2	NO	YES	NO	NO	NO	NO	NO
12	SERPINA3	YES	YES	YES	NO	NO	NO	YES
13	AADAC	NO	YES	NO	NO	NO	NO	NO
14	AAMP	YES	NO	NO	NO	NO	NO	NO
15	AANAT	YES	YES	NO	NO	NO	NO	NO
16	AARS	YES	YES	YES	NO	NO	NO	NO
18	ABAT	YES	YES	YES	NO	NO	NO	NO
19	ABCA1	YES	YES	YES	NO	NO	NO	NO
20	ABCA2	YES	YES	YES	NO	NO	NO	NO
21	ABCA3	NO	YES	NO	NO	NO	NO	NO
22	ABCB7	YES	NO	NO	NO	NO	NO	NO
23	ABCF1	YES	NO	NO	NO	NO	NO	NO
24	ABCA4	YES	YES	NO	NO	NO	NO	NO
25	ABL1	YES	YES	YES	YES	YES	YES	YES
26	AOC1	NO	YES	NO	NO	NO	NO	NO
27	ABL2	YES	YES	YES	NO	NO	NO	YES
28	ABO	YES	YES	YES	NO	NO	NO	NO
29	ABR	YES	NO	NO	NO	NO	NO	NO
30	ACAA1	YES	YES	YES	NO	NO	NO	NO
31	ACACA	YES	YES	YES	NO	NO	NO	NO
32	ACACB	YES	YES	YES	NO	NO	NO	NO
33	ACADL	YES	YES	YES	NO	NO	NO	NO
34	ACADM	YES	YES	YES	NO	NO	NO	NO
35	ACADS	YES	YES	NO	NO	NO	NO	NO
36	ACADSB	YES	YES	NO	NO	NO	NO	NO
37	ACADVL	YES	YES	YES	NO	NO	NO	NO
38	ACAT1	YES	YES	YES	NO	NO	NO	NO
39	ACAT2	YES	YES	YES	NO	NO	NO	NO
40	ASIC2	YES	NO	NO	NO	NO	NO	NO
41	ASIC1	YES	NO	NO	NO	NO	NO	NO
43	ACHE	YES	YES	YES	NO	NO	NO	NO
47	ACLY	YES	YES	YES	NO	NO	NO	NO
48	ACO1	YES	YES	YES	NO	NO	NO	NO
49	ACR	YES	NO	NO	NO	NO	NO	NO
50	ACO2	YES	YES	YES	NO	NO	NO	NO
51	ACOX1	YES	YES	NO	NO	NO	NO	NO
52	ACP1	YES	YES	YES	NO	NO	NO	NO
53	ACP2	YES	YES	YES	NO	NO	NO	NO
54	ACP5	YES	YES	YES	NO	NO	NO	NO
55	ACPP	YES	YES	YES	NO	NO	NO	NO
58	ACTA1	YES	NO	NO	NO	NO	NO	NO
59	ACTA2	YES	NO	NO	NO	NO	NO	NO
60	ACTB	YES	YES	YES	YES	YES	YES	YES
70	ACTC1	YES	YES	YES	NO	NO	NO	YES
71	ACTG1	YES	NO	NO	YES	NO	NO	NO
72	ACTG2	YES	NO	NO	NO	NO	NO	NO
81	ACTN4	YES	NO	NO	NO	NO	NO	NO
86	ACTL6A	YES	NO	NO	NO	NO	NO	NO
87	ACTN1	YES	YES	YES	NO	NO	NO	YES
88	ACTN2	YES	NO	NO	NO	NO	NO	NO
89	ACTN3	YES	NO	NO	NO	NO	NO	NO
90	ACVR1	YES	NO	NO	NO	NO	NO	NO
91	ACVR1B	YES	YES	YES	NO	NO	NO	NO
92	ACVR2A	YES	YES	YES	NO	NO	NO	NO
93	ACVR2B	YES	NO	NO	NO	NO	NO	NO
94	ACVRL1	YES	NO	NO	NO	NO	NO	NO
95	ACY1	YES	YES	YES	NO	NO	NO	NO
97	ACYP1	NO	YES	NO	NO	NO	NO	NO
98	ACYP2	NO	YES	NO	NO	NO	NO	NO
100	ADA	YES	YES	YES	NO	NO	NO	YES
101	ADAM8	YES	NO	NO	NO	NO	NO	NO
102	ADAM10	YES	NO	NO	NO	NO	NO	NO
103	ADAR	YES	YES	YES	NO	NO	NO	NO
104	ADARB1	YES	NO	NO	NO	NO	NO	NO
105	ADARB2	YES	YES	YES	NO	NO	NO	NO
107	ADCY1	NO	YES	NO	NO	NO	NO	NO
108	ADCY2	NO	YES	NO	NO	NO	NO	NO
109	ADCY3	YES	YES	NO	NO	NO	NO	NO
111	ADCY5	YES	YES	NO	NO	NO	NO	NO
112	ADCY6	YES	YES	NO	NO	NO	NO	NO
113	ADCY7	YES	YES	YES	NO	NO	NO	NO
114	ADCY8	YES	YES	YES	NO	NO	NO	NO
115	ADCY9	NO	YES	NO	NO	NO	NO	NO
116	ADCYAP1	YES	NO	NO	NO	NO	NO	NO
117	ADCYAP1R1	YES	NO	NO	NO	NO	NO	NO
118	ADD1	YES	NO	NO	NO	NO	NO	NO
119	ADD2	YES	NO	NO	NO	NO	NO	NO
120	ADD3	YES	NO	NO	NO	NO	NO	NO
123	PLIN2	YES	NO	NO	NO	NO	NO	NO
124	ADH1A	YES	YES	YES	NO	NO	NO	NO
125	ADH1B	YES	YES	YES	NO	NO	NO	NO
126	ADH1C	YES	YES	NO	NO	NO	NO	NO
127	ADH4	YES	YES	NO	NO	NO	NO	NO
128	ADH5	YES	YES	YES	NO	NO	NO	NO
130	ADH6	YES	YES	YES	NO	NO	NO	NO
131	ADH7	YES	YES	NO	NO	NO	NO	NO
132	ADK	YES	YES	NO	NO	NO	NO	NO
133	ADM	NO	YES	NO	NO	NO	NO	NO
134	ADORA1	YES	NO	NO	NO	NO	NO	NO
135	ADORA2A	YES	NO	NO	NO	NO	NO	NO
136	ADORA2B	YES	NO	NO	NO	NO	NO	NO
140	ADORA3	YES	NO	NO	NO	NO	NO	NO
141	ADPRH	YES	NO	NO	NO	NO	NO	NO
142	PARP1	YES	YES	YES	NO	YES	NO	NO
143	PARP4	YES	YES	YES	NO	NO	NO	NO
146	ADRA1D	YES	YES	YES	NO	NO	NO	YES
147	ADRA1B	YES	NO	NO	NO	NO	NO	NO
148	ADRA1A	YES	NO	NO	NO	NO	NO	NO
150	ADRA2A	YES	NO	NO	NO	NO	NO	NO
151	ADRA2B	YES	NO	NO	NO	NO	NO	NO
152	ADRA2C	YES	NO	NO	NO	NO	NO	NO
153	ADRB1	YES	NO	NO	NO	NO	NO	NO
154	ADRB2	YES	NO	NO	NO	NO	NO	NO
155	ADRB3	YES	NO	NO	NO	NO	NO	NO
156	GRK2	YES	YES	YES	NO	YES	NO	NO
157	GRK3	YES	YES	YES	NO	NO	NO	NO
158	ADSL	YES	YES	YES	NO	NO	NO	NO
159	ADSS	YES	YES	YES	NO	NO	NO	NO
160	AP2A1	YES	NO	NO	NO	NO	NO	NO
161	AP2A2	YES	YES	YES	NO	NO	NO	NO
162	AP1B1	YES	NO	NO	NO	NO	NO	NO
163	AP2B1	YES	NO	NO	NO	NO	NO	NO
164	AP1G1	YES	NO	NO	NO	NO	NO	NO
165	AEBP1	YES	NO	NO	NO	NO	NO	NO
166	AES	YES	YES	YES	NO	NO	NO	NO
174	AFP	YES	YES	YES	NO	NO	NO	NO
175	AGA	YES	YES	YES	NO	NO	NO	NO
176	ACAN	YES	YES	YES	NO	NO	NO	YES
177	AGER	YES	NO	NO	NO	NO	NO	NO
178	AGL	YES	YES	YES	NO	NO	NO	NO
181	AGRP	YES	NO	NO	NO	NO	NO	NO
182	JAG1	YES	YES	YES	NO	NO	NO	YES
183	AGT	YES	NO	NO	NO	NO	NO	NO
185	AGTR1	YES	NO	NO	NO	NO	NO	NO
186	AGTR2	YES	NO	NO	NO	NO	NO	NO
189	AGXT	YES	YES	YES	NO	NO	NO	NO
190	NR0B1	YES	YES	YES	NO	NO	NO	NO
191	AHCY	YES	YES	YES	NO	NO	NO	NO
196	AHR	YES	YES	YES	NO	NO	NO	NO
197	AHSG	YES	NO	NO	NO	NO	NO	NO
199	AIF1	YES	NO	NO	NO	NO	NO	NO
202	AIM1	YES	YES	YES	NO	NO	NO	NO
203	AK1	YES	YES	YES	NO	NO	NO	NO
204	AK2	YES	YES	YES	NO	NO	NO	NO
205	AK4	YES	YES	YES	NO	NO	NO	NO
207	AKT1	YES	YES	YES	NO	YES	NO	YES
208	AKT2	YES	YES	YES	YES	NO	YES	YES
210	ALAD	YES	YES	YES	NO	NO	NO	NO
211	ALAS1	YES	YES	YES	NO	NO	NO	NO
212	ALAS2	YES	YES	YES	NO	NO	NO	NO
213	ALB	YES	NO	NO	YES	NO	NO	NO
214	ALCAM	YES	YES	YES	NO	NO	NO	NO
215	ABCD1	YES	YES	YES	NO	NO	NO	NO
216	ALDH1A1	YES	YES	YES	NO	NO	NO	NO
217	ALDH2	YES	YES	YES	NO	NO	NO	NO
218	ALDH3A1	YES	YES	YES	NO	NO	NO	NO
219	ALDH1B1	YES	YES	YES	NO	NO	NO	NO
220	ALDH1A3	YES	YES	YES	NO	NO	NO	NO
221	ALDH3B1	YES	YES	YES	NO	NO	NO	NO
222	ALDH3B2	NO	YES	NO	YES	NO	NO	NO
223	ALDH9A1	YES	YES	YES	NO	NO	NO	NO
224	ALDH3A2	YES	YES	YES	YES	NO	YES	NO
225	ABCD2	YES	YES	YES	NO	NO	NO	NO
226	ALDOA	YES	YES	YES	NO	NO	NO	YES
229	ALDOB	YES	YES	YES	NO	NO	NO	NO
230	ALDOC	YES	YES	YES	NO	NO	NO	NO
231	AKR1B1	YES	YES	YES	NO	NO	NO	NO
238	ALK	YES	YES	YES	NO	NO	NO	NO
239	ALOX12	YES	NO	NO	NO	NO	NO	NO
240	ALOX5	YES	YES	YES	NO	NO	NO	NO
241	ALOX5AP	YES	NO	NO	NO	NO	NO	NO
242	ALOX12B	YES	NO	NO	NO	NO	NO	NO
246	ALOX15	NO	YES	NO	NO	NO	NO	NO
247	ALOX15B	YES	NO	NO	NO	NO	NO	NO
248	ALPI	YES	YES	YES	NO	NO	NO	NO
249	ALPL	YES	YES	YES	NO	NO	NO	NO
250	ALPP	YES	YES	YES	NO	NO	NO	NO
251	ALPPL2	NO	YES	NO	NO	NO	NO	NO
259	AMBP	YES	YES	YES	NO	NO	NO	YES
262	AMD1	YES	YES	YES	NO	NO	NO	NO
265	AMELX	YES	NO	NO	NO	NO	NO	NO
267	AMFR	YES	YES	YES	NO	NO	NO	NO
268	AMH	YES	YES	YES	NO	NO	NO	NO
269	AMHR2	YES	NO	NO	NO	NO	NO	NO
270	AMPD1	YES	YES	YES	NO	NO	NO	NO
271	AMPD2	YES	YES	YES	NO	NO	NO	NO
272	AMPD3	YES	YES	YES	NO	NO	NO	NO
273	AMPH	YES	NO	NO	NO	NO	NO	NO
274	BIN1	YES	YES	YES	NO	NO	NO	NO
275	AMT	YES	YES	YES	NO	NO	NO	NO
276	AMY1A	YES	NO	NO	NO	NO	NO	NO
277	AMY1B	YES	NO	NO	NO	NO	NO	NO
278	AMY1C	YES	NO	NO	NO	NO	NO	NO
279	AMY2A	YES	YES	YES	NO	NO	NO	NO
280	AMY2B	YES	YES	YES	NO	NO	NO	NO
283	ANG	YES	YES	YES	NO	NO	NO	NO
284	ANGPT1	YES	YES	YES	NO	NO	NO	YES
285	ANGPT2	YES	YES	YES	NO	NO	NO	NO
286	ANK1	YES	YES	YES	NO	NO	NO	YES
287	ANK2	YES	YES	YES	NO	NO	NO	YES
288	ANK3	YES	NO	NO	NO	NO	NO	NO
290	ANPEP	YES	YES	NO	NO	NO	NO	NO
291	SLC25A4	YES	NO	NO	NO	NO	NO	NO
292	SLC25A5	YES	NO	NO	NO	NO	NO	NO
293	SLC25A6	YES	NO	NO	NO	NO	NO	NO
301	ANXA1	YES	YES	YES	YES	NO	YES	YES
302	ANXA2	YES	YES	YES	YES	YES	YES	YES
304	ANXA2P2	YES	NO	NO	NO	NO	NO	NO
306	ANXA3	YES	YES	YES	NO	NO	NO	NO
307	ANXA4	YES	NO	NO	NO	NO	NO	NO
308	ANXA5	YES	NO	NO	YES	NO	NO	NO
309	ANXA6	YES	NO	NO	NO	NO	NO	NO
310	ANXA7	YES	YES	YES	NO	NO	NO	NO
311	ANXA11	YES	NO	NO	NO	NO	NO	NO
312	ANXA13	YES	NO	NO	NO	NO	NO	NO
313	AOAH	YES	NO	NO	NO	NO	NO	NO
314	AOC2	NO	YES	NO	NO	NO	NO	NO
316	AOX1	YES	YES	YES	NO	NO	NO	NO
317	APAF1	YES	YES	YES	NO	NO	NO	NO
318	NUDT2	NO	YES	NO	NO	NO	NO	NO
320	APBA1	YES	NO	NO	YES	NO	NO	NO
321	APBA2	YES	NO	NO	NO	NO	NO	NO
322	APBB1	YES	NO	NO	NO	NO	NO	NO
323	APBB2	YES	NO	NO	NO	NO	NO	NO
324	APC	YES	YES	YES	YES	YES	YES	NO
325	APCS	YES	NO	NO	NO	NO	NO	NO
326	AIRE	YES	NO	NO	NO	NO	NO	NO
327	APEH	YES	NO	NO	NO	NO	NO	NO
328	APEX1	YES	YES	YES	NO	NO	NO	NO
329	BIRC2	YES	NO	NO	NO	NO	NO	NO
330	BIRC3	YES	YES	YES	NO	NO	NO	YES
331	XIAP	YES	YES	YES	YES	NO	YES	YES
332	BIRC5	YES	YES	YES	YES	NO	YES	YES
333	APLP1	YES	NO	NO	NO	NO	NO	NO
334	APLP2	YES	YES	YES	NO	NO	NO	NO
335	APOA1	YES	NO	NO	NO	NO	NO	NO
336	APOA2	YES	YES	YES	NO	NO	NO	YES
337	APOA4	YES	NO	NO	NO	NO	NO	NO
338	APOB	YES	NO	NO	NO	NO	NO	NO
339	APOBEC1	YES	YES	YES	NO	NO	NO	NO
341	APOC1	YES	NO	NO	NO	NO	NO	NO
344	APOC2	YES	NO	NO	NO	NO	NO	NO
345	APOC3	YES	NO	NO	NO	NO	NO	NO
346	APOC4	YES	NO	NO	NO	NO	NO	NO
347	APOD	YES	YES	YES	NO	NO	NO	NO
348	APOE	YES	YES	YES	NO	NO	NO	YES
350	APOH	YES	NO	NO	NO	NO	NO	NO
351	APP	YES	NO	NO	NO	NO	NO	NO
353	APRT	YES	YES	YES	NO	NO	NO	NO
354	KLK3	YES	YES	YES	NO	NO	NO	NO
355	FAS	YES	YES	YES	YES	NO	YES	YES
356	FASLG	YES	YES	YES	YES	NO	YES	YES
357	SHROOM2	YES	YES	YES	NO	NO	NO	NO
358	AQP1	YES	YES	YES	NO	NO	NO	YES
360	AQP3	YES	NO	NO	NO	NO	NO	NO
361	AQP4	YES	NO	NO	NO	NO	NO	NO
362	AQP5	YES	NO	NO	NO	NO	NO	NO
367	AR	YES	YES	YES	NO	YES	NO	NO
368	ABCC6	YES	NO	NO	NO	NO	NO	NO
369	ARAF	YES	YES	YES	NO	NO	NO	NO
372	ARCN1	YES	NO	NO	NO	NO	NO	NO
373	TRIM23	YES	YES	YES	NO	NO	NO	NO
374	AREG	YES	YES	YES	YES	NO	YES	YES
375	ARF1	YES	YES	YES	NO	NO	NO	NO
377	ARF3	YES	YES	YES	NO	NO	NO	NO
378	ARF4	YES	YES	YES	NO	NO	NO	NO
379	ARL4D	YES	YES	YES	NO	NO	NO	NO
381	ARF5	YES	YES	YES	NO	NO	NO	NO
382	ARF6	YES	YES	YES	NO	NO	NO	NO
383	ARG1	YES	YES	YES	NO	NO	NO	NO
384	ARG2	NO	YES	NO	NO	NO	NO	NO
387	RHOA	YES	YES	YES	NO	NO	NO	NO
388	RHOB	YES	YES	YES	NO	NO	NO	NO
389	RHOC	YES	YES	YES	NO	NO	NO	NO
390	RND3	YES	YES	YES	NO	NO	NO	NO
391	RHOG	YES	YES	YES	NO	NO	NO	NO
392	ARHGAP1	YES	NO	NO	NO	NO	NO	NO
393	ARHGAP4	YES	NO	NO	NO	NO	NO	NO
394	ARHGAP5	YES	YES	YES	NO	NO	NO	NO
395	ARHGAP6	YES	NO	NO	NO	NO	NO	NO
396	ARHGDIA	YES	NO	NO	NO	NO	NO	NO
397	ARHGDIB	YES	YES	YES	YES	NO	YES	NO
398	ARHGDIG	YES	YES	YES	NO	NO	NO	NO
399	RHOH	YES	YES	YES	NO	NO	NO	NO
400	ARL1	YES	YES	YES	NO	NO	NO	NO
401	PHOX2A	YES	NO	NO	NO	NO	NO	NO
402	ARL2	YES	NO	NO	NO	NO	NO	NO
403	ARL3	YES	NO	NO	NO	NO	NO	NO
405	ARNT	YES	YES	YES	NO	NO	NO	NO
406	ARNTL	YES	NO	NO	NO	NO	NO	NO
407	ARR3	YES	NO	NO	NO	NO	NO	NO
408	ARRB1	YES	YES	YES	NO	YES	NO	YES
409	ARRB2	YES	NO	NO	NO	NO	NO	NO
410	ARSA	YES	YES	YES	NO	NO	NO	NO
411	ARSB	YES	YES	YES	NO	NO	NO	NO
412	STS	YES	YES	YES	NO	NO	NO	NO
414	ARSD	NO	YES	NO	NO	NO	NO	NO
415	ARSE	YES	YES	YES	NO	NO	NO	NO
416	ARSF	YES	NO	NO	NO	NO	NO	NO
419	ART3	YES	NO	NO	NO	NO	NO	NO
420	ART4	YES	NO	NO	NO	NO	NO	NO
421	ARVCF	YES	YES	YES	NO	NO	NO	NO
427	ASAH1	YES	YES	YES	NO	NO	NO	NO
429	ASCL1	YES	NO	NO	NO	NO	NO	NO
430	ASCL2	YES	NO	NO	NO	NO	NO	NO
432	ASGR1	YES	NO	NO	NO	NO	NO	NO
433	ASGR2	YES	NO	NO	NO	NO	NO	NO
434	ASIP	YES	NO	NO	NO	NO	NO	NO
435	ASL	YES	YES	YES	NO	NO	NO	NO
438	ASMT	YES	YES	NO	NO	NO	NO	NO
439	ASNA1	YES	NO	NO	NO	NO	NO	NO
440	ASNS	YES	YES	YES	NO	NO	NO	NO
443	ASPA	YES	YES	NO	NO	NO	NO	NO
444	ASPH	YES	YES	YES	NO	NO	NO	NO
445	ASS1	YES	YES	YES	NO	NO	NO	YES
460	ASTN1	NO	YES	NO	NO	NO	NO	NO
462	SERPINC1	YES	NO	NO	NO	NO	NO	NO
463	ZFHX3	YES	NO	NO	NO	NO	NO	NO
466	ATF1	YES	YES	YES	NO	NO	NO	NO
467	ATF3	YES	YES	YES	NO	NO	NO	NO
468	ATF4	YES	NO	NO	NO	NO	NO	NO
471	ATIC	YES	YES	YES	NO	NO	NO	NO
472	ATM	YES	YES	YES	NO	YES	NO	NO
473	RERE	YES	YES	YES	NO	NO	NO	NO
475	ATOX1	YES	YES	YES	NO	NO	NO	NO
476	ATP1A1	YES	NO	NO	NO	NO	NO	NO
477	ATP1A2	YES	YES	YES	NO	NO	NO	NO
478	ATP1A3	YES	YES	YES	NO	NO	NO	NO
479	ATP12A	YES	YES	YES	NO	NO	NO	NO
480	ATP1A4	YES	NO	NO	NO	NO	NO	NO
481	ATP1B1	YES	NO	NO	NO	NO	NO	NO
482	ATP1B2	YES	NO	NO	NO	NO	NO	NO
483	ATP1B3	YES	NO	NO	NO	NO	NO	NO
487	ATP2A1	YES	NO	NO	NO	NO	NO	NO
488	ATP2A2	YES	NO	NO	YES	NO	NO	NO
489	ATP2A3	YES	NO	NO	NO	NO	NO	NO
490	ATP2B1	YES	NO	NO	YES	NO	NO	NO
491	ATP2B2	YES	NO	NO	NO	NO	NO	NO
492	ATP2B3	YES	YES	YES	NO	NO	NO	NO
493	ATP2B4	YES	NO	NO	NO	NO	NO	NO
495	ATP4A	YES	YES	YES	NO	NO	NO	NO
496	ATP4B	YES	YES	YES	NO	NO	NO	NO
498	ATP5A1	YES	YES	YES	NO	NO	NO	NO
501	ALDH7A1	YES	YES	YES	NO	NO	NO	NO
506	ATP5B	YES	YES	YES	YES	NO	YES	NO
509	ATP5C1	YES	YES	YES	NO	NO	NO	NO
513	ATP5D	YES	YES	YES	NO	NO	NO	NO
514	ATP5E	YES	YES	YES	NO	NO	NO	NO
515	ATP5F1	YES	YES	YES	NO	NO	NO	NO
516	ATP5G1	NO	YES	NO	NO	NO	NO	NO
517	ATP5G2	YES	YES	YES	NO	NO	NO	NO
518	ATP5G3	YES	YES	YES	NO	NO	NO	NO
521	ATP5I	YES	YES	YES	NO	NO	NO	NO
522	ATP5J	YES	YES	YES	NO	NO	NO	NO
523	ATP6V1A	YES	YES	YES	NO	NO	NO	NO
525	ATP6V1B1	YES	YES	YES	NO	NO	NO	NO
526	ATP6V1B2	YES	YES	YES	NO	NO	NO	NO
527	ATP6V0C	YES	YES	YES	NO	NO	NO	NO
528	ATP6V1C1	YES	YES	YES	NO	NO	NO	NO
529	ATP6V1E1	YES	YES	YES	NO	NO	NO	NO
533	ATP6V0B	YES	YES	YES	NO	NO	NO	NO
534	ATP6V1G2	YES	YES	YES	NO	NO	NO	NO
535	ATP6V0A1	YES	YES	YES	NO	NO	NO	NO
537	ATP6AP1	YES	YES	YES	NO	NO	NO	NO
538	ATP7A	YES	YES	YES	NO	NO	NO	YES
539	ATP5O	YES	YES	YES	NO	NO	NO	NO
540	ATP7B	YES	YES	YES	YES	NO	YES	NO
545	ATR	YES	YES	YES	NO	NO	NO	NO
546	ATRX	YES	YES	YES	NO	NO	NO	NO
547	KIF1A	YES	NO	NO	NO	NO	NO	NO
549	AUH	YES	YES	NO	NO	NO	NO	NO
550	AUP1	YES	NO	NO	NO	NO	NO	NO
551	AVP	YES	YES	YES	NO	NO	NO	YES
552	AVPR1A	YES	NO	NO	NO	NO	NO	NO
553	AVPR1B	YES	NO	NO	NO	NO	NO	NO
554	AVPR2	YES	NO	NO	NO	NO	NO	NO
558	AXL	YES	YES	YES	NO	NO	NO	NO
563	AZGP1	YES	NO	NO	NO	NO	NO	NO
566	AZU1	YES	NO	NO	NO	NO	NO	NO
567	B2M	YES	NO	NO	NO	NO	NO	NO
570	BAAT	YES	YES	NO	NO	NO	NO	NO
571	BACH1	YES	YES	YES	NO	NO	NO	YES
572	BAD	YES	YES	YES	NO	NO	NO	YES
573	BAG1	YES	NO	NO	YES	NO	NO	NO
574	BAGE	NO	YES	NO	NO	NO	NO	NO
575	ADGRB1	YES	YES	YES	NO	NO	NO	NO
576	ADGRB2	YES	YES	YES	NO	NO	NO	NO
577	ADGRB3	NO	YES	NO	NO	NO	NO	NO
578	BAK1	YES	NO	NO	NO	NO	NO	NO
579	NKX3-2	YES	NO	NO	NO	NO	NO	NO
580	BARD1	YES	YES	YES	NO	YES	NO	NO
581	BAX	YES	YES	YES	YES	NO	YES	YES
582	BBS1	YES	NO	NO	NO	NO	NO	NO
583	BBS2	YES	NO	NO	NO	NO	NO	NO
585	BBS4	YES	NO	NO	NO	NO	NO	NO
586	BCAT1	YES	YES	YES	NO	NO	NO	NO
587	BCAT2	YES	YES	YES	NO	NO	NO	NO
590	BCHE	YES	YES	NO	NO	NO	NO	NO
593	BCKDHA	YES	YES	YES	NO	NO	NO	NO
594	BCKDHB	YES	YES	YES	NO	NO	NO	NO
595	CCND1	YES	YES	YES	YES	NO	YES	YES
596	BCL2	YES	YES	YES	YES	YES	YES	YES
597	BCL2A1	YES	YES	YES	NO	NO	NO	NO
598	BCL2L1	YES	YES	YES	YES	NO	YES	YES
599	BCL2L2	YES	YES	YES	NO	NO	NO	NO
602	BCL3	YES	YES	YES	NO	NO	NO	YES
603	BCL5	NO	YES	NO	NO	NO	NO	NO
604	BCL6	YES	YES	YES	NO	NO	NO	NO
605	BCL7A	YES	YES	YES	NO	NO	NO	NO
607	BCL9	YES	YES	YES	NO	NO	NO	NO
608	TNFRSF17	YES	YES	YES	NO	NO	NO	NO
610	HCN2	YES	NO	NO	NO	NO	NO	NO
613	BCR	YES	YES	YES	NO	NO	NO	NO
617	BCS1L	YES	NO	NO	NO	NO	NO	NO
622	BDH1	YES	YES	YES	NO	NO	NO	YES
623	BDKRB1	YES	NO	NO	NO	NO	NO	NO
624	BDKRB2	YES	NO	NO	NO	NO	NO	NO
627	BDNF	YES	YES	YES	NO	NO	NO	NO
629	CFB	YES	NO	NO	YES	NO	NO	NO
631	BFSP1	YES	NO	NO	NO	NO	NO	NO
632	BGLAP	YES	YES	YES	NO	NO	NO	NO
633	BGN	YES	YES	YES	NO	NO	NO	NO
634	CEACAM1	YES	YES	YES	NO	NO	NO	NO
635	BHMT	YES	YES	YES	NO	NO	NO	NO
636	BICD1	YES	NO	NO	NO	NO	NO	NO
637	BID	YES	YES	YES	NO	NO	NO	YES
638	BIK	YES	YES	YES	NO	NO	NO	NO
639	PRDM1	YES	NO	NO	NO	NO	NO	NO
640	BLK	YES	YES	YES	NO	NO	NO	NO
641	BLM	YES	YES	YES	NO	NO	NO	NO
642	BLMH	YES	NO	NO	NO	NO	NO	NO
643	CXCR5	YES	NO	NO	NO	NO	NO	NO
644	BLVRA	YES	YES	YES	NO	NO	NO	NO
645	BLVRB	YES	YES	YES	YES	NO	YES	NO
646	BNC1	YES	NO	NO	NO	NO	NO	NO
648	BMI1	YES	YES	YES	YES	YES	YES	YES
649	BMP1	YES	YES	YES	NO	NO	NO	YES
650	BMP2	YES	NO	NO	NO	NO	NO	NO
651	BMP3	YES	NO	NO	NO	NO	NO	NO
652	BMP4	YES	YES	YES	NO	NO	NO	YES
654	BMP6	YES	NO	NO	NO	NO	NO	NO
655	BMP7	YES	NO	NO	NO	NO	NO	NO
656	BMP8B	YES	NO	NO	NO	NO	NO	NO
657	BMPR1A	YES	YES	YES	NO	NO	NO	NO
658	BMPR1B	YES	YES	YES	NO	NO	NO	NO
659	BMPR2	YES	YES	YES	NO	NO	NO	NO
660	BMX	YES	YES	YES	NO	NO	NO	NO
661	POLR3D	YES	YES	YES	NO	NO	NO	NO
662	BNIP1	YES	NO	NO	NO	NO	NO	NO
663	BNIP2	YES	NO	NO	NO	NO	NO	NO
664	BNIP3	YES	YES	YES	NO	NO	NO	NO
665	BNIP3L	YES	YES	YES	NO	NO	NO	NO
666	BOK	YES	NO	NO	NO	NO	NO	NO
667	DST	YES	YES	YES	NO	NO	NO	YES
668	FOXL2	YES	YES	YES	NO	NO	NO	NO
669	BPGM	YES	YES	YES	NO	NO	NO	NO
670	BPHL	YES	NO	NO	NO	NO	NO	NO
672	BRCA1	YES	YES	YES	NO	YES	NO	NO
673	BRAF	YES	YES	YES	YES	NO	YES	YES
675	BRCA2	YES	YES	YES	NO	NO	NO	NO
676	BRDT	YES	NO	NO	NO	NO	NO	NO
677	ZFP36L1	YES	YES	YES	NO	NO	NO	NO
678	ZFP36L2	YES	NO	NO	NO	NO	NO	NO
680	BRS3	NO	YES	NO	NO	NO	NO	NO
682	BSG	YES	YES	YES	YES	NO	YES	YES
683	BST1	YES	YES	NO	NO	NO	NO	NO
684	BST2	YES	NO	NO	NO	NO	NO	NO
685	BTC	YES	YES	YES	NO	NO	NO	YES
686	BTD	NO	YES	NO	NO	NO	NO	NO
687	KLF9	YES	NO	NO	NO	NO	NO	NO
688	KLF5	YES	YES	YES	NO	NO	NO	NO
689	BTF3	YES	NO	NO	NO	NO	NO	NO
694	BTG1	YES	YES	YES	NO	NO	NO	NO
695	BTK	YES	YES	YES	NO	NO	NO	NO
696	BTN1A1	YES	NO	NO	NO	NO	NO	NO
699	BUB1	YES	YES	YES	NO	NO	NO	NO
701	BUB1B	YES	YES	YES	NO	NO	NO	NO
705	BYSL	YES	NO	NO	NO	NO	NO	NO
706	TSPO	YES	YES	NO	YES	NO	NO	NO
708	C1QBP	YES	NO	NO	NO	NO	NO	NO
710	SERPING1	YES	YES	YES	NO	NO	NO	YES
712	C1QA	YES	NO	NO	NO	NO	NO	NO
713	C1QB	YES	NO	NO	NO	NO	NO	NO
714	C1QC	YES	NO	NO	NO	NO	NO	NO
715	C1R	YES	NO	NO	NO	NO	NO	NO
716	C1S	YES	NO	NO	NO	NO	NO	NO
717	C2	YES	NO	NO	NO	NO	NO	NO
718	C3	YES	NO	NO	YES	NO	NO	NO
720	C4A	YES	NO	NO	NO	NO	NO	NO
721	C4B	YES	NO	NO	NO	NO	NO	NO
722	C4BPA	YES	YES	YES	NO	NO	NO	YES
726	CAPN5	YES	NO	NO	NO	NO	NO	NO
727	C5	YES	NO	NO	NO	NO	NO	NO
728	C5AR1	YES	YES	YES	NO	NO	NO	NO
729	C6	YES	NO	NO	NO	NO	NO	NO
730	C7	YES	NO	NO	NO	NO	NO	NO
731	C8A	YES	NO	NO	NO	NO	NO	NO
732	C8B	YES	NO	NO	NO	NO	NO	NO
733	C8G	YES	NO	NO	NO	NO	NO	NO
734	OSGIN2	YES	NO	NO	NO	NO	NO	NO
735	C9	YES	NO	NO	NO	NO	NO	NO
738	VPS51	YES	NO	NO	NO	NO	NO	NO
740	MRPL49	YES	NO	NO	NO	NO	NO	NO
741	ZNHIT2	YES	NO	NO	NO	NO	NO	NO
744	MPPED2	YES	YES	YES	NO	NO	NO	NO
745	MYRF	YES	NO	NO	NO	NO	NO	NO
752	FMNL1	YES	YES	YES	NO	NO	NO	NO
753	LDLRAD4	YES	NO	NO	NO	NO	NO	NO
754	PTTG1IP	YES	NO	NO	NO	NO	NO	NO
758	MPPED1	YES	NO	NO	NO	NO	NO	NO
759	CA1	YES	YES	YES	NO	NO	NO	NO
760	CA2	YES	YES	YES	YES	NO	YES	NO
761	CA3	YES	YES	NO	NO	NO	NO	NO
762	CA4	YES	YES	YES	NO	NO	NO	NO
763	CA5A	NO	YES	NO	NO	NO	NO	NO
765	CA6	YES	YES	YES	NO	NO	NO	NO
766	CA7	NO	YES	NO	NO	NO	NO	NO
767	CA8	YES	YES	YES	NO	NO	NO	NO
768	CA9	YES	YES	YES	NO	NO	NO	NO
770	CA11	YES	YES	YES	NO	NO	NO	NO
771	CA12	YES	YES	YES	NO	NO	NO	NO
773	CACNA1A	YES	YES	YES	NO	NO	NO	NO
774	CACNA1B	YES	YES	YES	NO	NO	NO	NO
775	CACNA1C	YES	YES	YES	NO	NO	NO	NO
777	CACNA1E	YES	YES	YES	NO	NO	NO	NO
778	CACNA1F	YES	YES	YES	NO	NO	NO	NO
779	CACNA1S	YES	YES	YES	NO	NO	NO	NO
780	DDR1	YES	YES	YES	NO	NO	NO	NO
781	CACNA2D1	YES	YES	YES	NO	NO	NO	NO
782	CACNB1	YES	YES	YES	NO	NO	NO	NO
783	CACNB2	YES	YES	YES	NO	NO	NO	NO
784	CACNB3	YES	NO	NO	NO	NO	NO	NO
785	CACNB4	YES	NO	NO	NO	NO	NO	NO
788	SLC25A20	YES	NO	NO	NO	NO	NO	NO
790	CAD	YES	YES	YES	NO	NO	NO	YES
793	CALB1	YES	NO	NO	NO	NO	NO	NO
795	S100G	YES	NO	NO	NO	NO	NO	NO
796	CALCA	YES	NO	NO	NO	NO	NO	NO
799	CALCR	YES	YES	YES	NO	NO	NO	NO
800	CALD1	YES	NO	NO	NO	NO	NO	NO
801	CALM1	YES	YES	YES	NO	YES	NO	YES
802	CALM1P1	YES	NO	NO	NO	NO	NO	NO
805	CALM2	YES	YES	YES	NO	YES	NO	YES
808	CALM3	YES	YES	YES	NO	YES	NO	YES
810	CALML3	YES	NO	NO	NO	NO	NO	NO
811	CALR	YES	NO	NO	NO	NO	NO	NO
813	CALU	YES	NO	NO	NO	NO	NO	NO
814	CAMK4	YES	YES	YES	NO	NO	NO	NO
815	CAMK2A	YES	YES	YES	NO	NO	NO	NO
816	CAMK2B	YES	YES	YES	NO	NO	NO	NO
817	CAMK2D	YES	YES	YES	NO	NO	NO	NO
818	CAMK2G	YES	YES	YES	NO	NO	NO	NO
819	CAMLG	YES	NO	NO	NO	NO	NO	NO
820	CAMP	YES	NO	NO	NO	NO	NO	NO
821	CANX	YES	NO	NO	NO	NO	NO	NO
822	CAPG	YES	NO	NO	NO	NO	NO	NO
823	CAPN1	YES	NO	NO	NO	NO	NO	NO
824	CAPN2	YES	NO	NO	NO	NO	NO	NO
825	CAPN3	YES	NO	NO	NO	NO	NO	NO
826	CAPNS1	YES	NO	NO	NO	NO	NO	NO
827	CAPN6	NO	YES	NO	NO	NO	NO	NO
829	CAPZA1	YES	NO	NO	NO	NO	NO	NO
830	CAPZA2	YES	NO	NO	NO	NO	NO	NO
831	CAST	YES	YES	YES	NO	NO	NO	NO
832	CAPZB	YES	YES	YES	NO	NO	NO	NO
833	CARS	YES	YES	YES	NO	NO	NO	NO
834	CASP1	YES	YES	YES	NO	NO	NO	NO
835	CASP2	YES	YES	YES	NO	NO	NO	NO
836	CASP3	YES	YES	YES	NO	NO	NO	YES
837	CASP4	YES	YES	YES	NO	NO	NO	NO
838	CASP5	YES	NO	NO	NO	NO	NO	NO
839	CASP6	YES	YES	YES	NO	NO	NO	NO
840	CASP7	YES	YES	YES	NO	NO	NO	NO
841	CASP8	YES	YES	YES	NO	NO	NO	YES
842	CASP9	YES	YES	YES	NO	NO	NO	NO
843	CASP10	YES	YES	YES	NO	NO	NO	NO
844	CASQ1	YES	NO	NO	NO	NO	NO	NO
845	CASQ2	YES	NO	NO	NO	NO	NO	NO
846	CASR	YES	NO	NO	NO	NO	NO	NO
847	CAT	YES	YES	YES	NO	NO	NO	YES
857	CAV1	YES	YES	YES	YES	YES	YES	YES
858	CAV2	YES	YES	YES	NO	NO	NO	NO
859	CAV3	YES	NO	NO	NO	NO	NO	NO
860	RUNX2	YES	YES	YES	NO	NO	NO	NO
861	RUNX1	YES	YES	YES	NO	NO	NO	NO
862	RUNX1T1	YES	YES	YES	NO	NO	NO	NO
863	CBFA2T3	YES	YES	YES	NO	NO	NO	NO
864	RUNX3	YES	NO	NO	NO	NO	NO	NO
865	CBFB	YES	YES	YES	NO	NO	NO	NO
866	SERPINA6	YES	NO	NO	NO	NO	NO	NO
867	CBL	YES	YES	YES	NO	YES	NO	NO
868	CBLB	YES	YES	YES	NO	NO	NO	NO
869	CBLN1	YES	NO	NO	NO	NO	NO	NO
871	SERPINH1	YES	NO	NO	NO	NO	NO	NO
873	CBR1	YES	NO	NO	NO	NO	NO	NO
874	CBR3	YES	NO	NO	NO	NO	NO	NO
875	CBS	YES	YES	YES	NO	NO	NO	NO
883	KYAT1	YES	NO	NO	NO	NO	NO	NO
885	CCK	YES	YES	YES	NO	NO	NO	YES
886	CCKAR	YES	NO	NO	NO	NO	NO	NO
887	CCKBR	YES	YES	YES	NO	NO	NO	NO
889	KRIT1	YES	YES	YES	NO	NO	NO	YES
890	CCNA2	YES	YES	YES	NO	NO	NO	YES
891	CCNB1	YES	YES	YES	NO	NO	NO	YES
892	CCNC	YES	NO	NO	NO	NO	NO	NO
894	CCND2	YES	YES	YES	NO	NO	NO	YES
896	CCND3	YES	YES	YES	NO	NO	NO	YES
898	CCNE1	YES	YES	YES	NO	NO	NO	YES
899	CCNF	YES	YES	YES	NO	NO	NO	NO
900	CCNG1	YES	YES	YES	NO	NO	NO	NO
901	CCNG2	YES	NO	NO	NO	NO	NO	NO
902	CCNH	YES	YES	YES	NO	NO	NO	NO
904	CCNT1	YES	YES	YES	NO	NO	NO	NO
905	CCNT2	YES	NO	NO	NO	NO	NO	NO
908	CCT6A	YES	NO	NO	NO	NO	NO	NO
909	CD1A	YES	NO	NO	YES	NO	NO	NO
910	CD1B	YES	NO	NO	NO	NO	NO	NO
912	CD1D	YES	NO	NO	NO	NO	NO	NO
914	CD2	YES	YES	YES	NO	NO	NO	NO
915	CD3D	YES	NO	NO	NO	NO	NO	NO
916	CD3E	YES	NO	NO	NO	NO	NO	NO
917	CD3G	YES	NO	NO	NO	NO	NO	NO
919	CD247	YES	YES	YES	NO	NO	NO	NO
920	CD4	YES	YES	YES	NO	NO	NO	YES
921	CD5	YES	NO	NO	NO	NO	NO	NO
923	CD6	YES	YES	YES	NO	NO	NO	NO
924	CD7	YES	NO	NO	NO	NO	NO	NO
925	CD8A	YES	NO	NO	NO	NO	NO	NO
926	CD8B	YES	NO	NO	NO	NO	NO	NO
928	CD9	YES	YES	YES	NO	NO	NO	YES
929	CD14	YES	NO	NO	NO	NO	NO	NO
930	CD19	YES	YES	YES	NO	NO	NO	NO
931	MS4A1	YES	YES	YES	NO	NO	NO	YES
932	MS4A3	YES	NO	NO	NO	NO	NO	NO
933	CD22	YES	NO	NO	NO	NO	NO	NO
939	CD27	YES	NO	NO	NO	NO	NO	NO
940	CD28	YES	NO	NO	NO	NO	NO	NO
941	CD80	YES	YES	YES	NO	NO	NO	NO
942	CD86	YES	YES	YES	NO	NO	NO	NO
943	TNFRSF8	YES	YES	YES	NO	NO	NO	NO
944	TNFSF8	YES	YES	YES	NO	NO	NO	NO
945	CD33	YES	NO	NO	NO	NO	NO	NO
947	CD34	YES	YES	YES	NO	NO	NO	NO
948	CD36	YES	YES	YES	NO	NO	NO	YES
949	SCARB1	YES	NO	NO	NO	NO	NO	NO
950	SCARB2	YES	NO	NO	NO	NO	NO	NO
951	CD37	YES	NO	NO	NO	NO	NO	NO
952	CD38	YES	YES	YES	NO	NO	NO	NO
953	ENTPD1	YES	YES	YES	NO	NO	NO	NO
954	ENTPD2	YES	YES	NO	NO	NO	NO	NO
955	ENTPD6	YES	YES	YES	NO	NO	NO	NO
956	ENTPD3	NO	YES	NO	NO	NO	NO	NO
957	ENTPD5	NO	YES	NO	NO	NO	NO	NO
958	CD40	YES	YES	YES	YES	NO	YES	YES
959	CD40LG	YES	YES	YES	NO	NO	NO	YES
960	CD44	YES	YES	YES	YES	NO	YES	YES
961	CD47	YES	YES	YES	NO	NO	NO	NO
962	CD48	YES	NO	NO	NO	NO	NO	NO
963	CD53	YES	NO	NO	NO	NO	NO	NO
965	CD58	YES	NO	NO	NO	NO	NO	NO
966	CD59	YES	NO	NO	NO	NO	NO	NO
967	CD63	YES	NO	NO	NO	NO	NO	NO
968	CD68	YES	YES	YES	NO	NO	NO	NO
970	CD70	YES	NO	NO	NO	NO	NO	NO
971	CD72	YES	NO	NO	NO	NO	NO	NO
972	CD74	YES	YES	YES	NO	NO	NO	YES
973	CD79A	YES	YES	YES	NO	NO	NO	YES
974	CD79B	YES	YES	YES	NO	NO	NO	NO
975	CD81	YES	NO	NO	NO	NO	NO	NO
976	ADGRE5	YES	NO	NO	NO	NO	NO	NO
977	CD151	YES	NO	NO	NO	NO	NO	NO
978	CDA	YES	YES	YES	NO	NO	NO	NO
983	CDK1	YES	YES	YES	YES	YES	YES	YES
984	CDK11B	YES	NO	NO	NO	NO	NO	NO
987	LRBA	YES	YES	YES	NO	NO	NO	NO
988	CDC5L	YES	YES	YES	NO	YES	NO	NO
989	SEPT7	YES	NO	NO	NO	NO	NO	NO
990	CDC6	YES	NO	NO	NO	NO	NO	NO
991	CDC20	YES	YES	YES	YES	NO	YES	NO
993	CDC25A	YES	YES	YES	NO	NO	NO	NO
994	CDC25B	YES	YES	YES	NO	NO	NO	NO
995	CDC25C	YES	YES	YES	NO	NO	NO	NO
996	CDC27	YES	YES	YES	NO	NO	NO	NO
997	CDC34	YES	YES	YES	NO	NO	NO	NO
998	CDC42	YES	YES	YES	NO	YES	NO	YES
999	CDH1	YES	YES	YES	YES	YES	YES	YES
1000	CDH2	YES	YES	YES	YES	NO	YES	NO
1001	CDH3	YES	YES	YES	YES	NO	YES	YES
1002	CDH4	YES	YES	YES	NO	NO	NO	NO
1003	CDH5	YES	YES	YES	NO	NO	NO	NO
1004	CDH6	YES	NO	NO	NO	NO	NO	NO
1005	CDH7	YES	NO	NO	NO	NO	NO	NO
1006	CDH8	YES	NO	NO	NO	NO	NO	NO
1007	CDH9	YES	YES	YES	NO	NO	NO	NO
1008	CDH10	YES	YES	YES	NO	NO	NO	NO
1009	CDH11	YES	YES	YES	YES	NO	YES	NO
1010	CDH12	YES	NO	NO	NO	NO	NO	NO
1012	CDH13	YES	YES	YES	NO	NO	NO	NO
1013	CDH15	YES	NO	NO	NO	NO	NO	NO
1014	CDH16	YES	NO	NO	NO	NO	NO	NO
1015	CDH17	YES	NO	NO	YES	NO	NO	NO
1016	CDH18	YES	NO	NO	NO	NO	NO	NO
1017	CDK2	YES	YES	YES	YES	YES	YES	YES
1018	CDK3	YES	YES	YES	NO	NO	NO	NO
1019	CDK4	YES	YES	YES	YES	YES	YES	YES
1020	CDK5	YES	YES	YES	NO	YES	NO	NO
1021	CDK6	YES	YES	YES	YES	NO	YES	YES
1022	CDK7	YES	YES	YES	NO	NO	NO	NO
1024	CDK8	YES	YES	YES	NO	NO	NO	NO
1025	CDK9	YES	YES	YES	NO	YES	NO	NO
1026	CDKN1A	YES	YES	YES	YES	YES	YES	YES
1027	CDKN1B	YES	YES	YES	NO	NO	NO	NO
1028	CDKN1C	YES	YES	YES	YES	NO	YES	NO
1029	CDKN2A	YES	YES	YES	YES	YES	YES	NO
1030	CDKN2B	YES	YES	YES	NO	NO	NO	NO
1031	CDKN2C	YES	YES	YES	YES	NO	YES	NO
1032	CDKN2D	YES	YES	YES	NO	NO	NO	YES
1033	CDKN3	YES	YES	YES	NO	NO	NO	NO
1036	CDO1	YES	YES	YES	NO	NO	NO	NO
1038	CDR1	YES	YES	YES	NO	NO	NO	NO
1039	CDR2	YES	YES	YES	NO	NO	NO	NO
1040	CDS1	YES	YES	YES	NO	NO	NO	NO
1041	CDSN	YES	NO	NO	NO	NO	NO	NO
1043	CD52	YES	NO	NO	NO	NO	NO	NO
1044	CDX1	YES	NO	NO	NO	NO	NO	NO
1045	CDX2	YES	YES	YES	NO	NO	NO	NO
1046	CDX4	YES	NO	NO	NO	NO	NO	NO
1047	CLGN	YES	YES	YES	NO	NO	NO	NO
1048	CEACAM5	YES	YES	YES	NO	NO	NO	YES
1050	CEBPA	YES	YES	YES	NO	YES	NO	NO
1051	CEBPB	YES	YES	YES	NO	NO	NO	YES
1052	CEBPD	YES	NO	NO	NO	NO	NO	NO
1053	CEBPE	YES	NO	NO	NO	NO	NO	NO
1054	CEBPG	YES	NO	NO	NO	NO	NO	NO
1056	CEL	YES	YES	YES	NO	NO	NO	NO
1058	CENPA	YES	YES	YES	NO	NO	NO	NO
1059	CENPB	YES	YES	YES	NO	NO	NO	NO
1060	CENPC	YES	YES	YES	NO	NO	NO	NO
1062	CENPE	YES	YES	YES	NO	NO	NO	NO
1063	CENPF	YES	YES	YES	NO	NO	NO	NO
1066	CES1	YES	YES	YES	NO	NO	NO	NO
1068	CETN1	YES	NO	NO	NO	NO	NO	NO
1069	CETN2	YES	YES	YES	NO	NO	NO	NO
1070	CETN3	YES	NO	NO	NO	NO	NO	NO
1071	CETP	YES	NO	NO	NO	NO	NO	NO
1072	CFL1	YES	NO	NO	YES	NO	NO	NO
1073	CFL2	YES	NO	NO	NO	NO	NO	NO
1075	CTSC	YES	NO	NO	NO	NO	NO	NO
1080	CFTR	YES	NO	NO	NO	NO	NO	NO
1081	CGA	YES	YES	YES	NO	NO	NO	NO
1082	CGB3	YES	NO	NO	NO	NO	NO	NO
1087	CEACAM7	YES	NO	NO	NO	NO	NO	NO
1088	CEACAM8	YES	NO	NO	NO	NO	NO	NO
1101	CHAD	YES	NO	NO	NO	NO	NO	NO
1102	RCBTB2	YES	YES	YES	NO	NO	NO	NO
1103	CHAT	YES	YES	YES	NO	NO	NO	NO
1104	RCC1	YES	NO	NO	NO	NO	NO	NO
1105	CHD1	YES	NO	NO	NO	NO	NO	NO
1106	CHD2	YES	NO	NO	NO	NO	NO	NO
1107	CHD3	YES	NO	NO	NO	NO	NO	NO
1108	CHD4	YES	NO	NO	NO	NO	NO	NO
1109	AKR1C4	YES	YES	NO	NO	NO	NO	NO
1111	CHEK1	YES	YES	YES	NO	NO	NO	NO
1112	FOXN3	YES	NO	NO	YES	NO	NO	NO
1113	CHGA	YES	YES	YES	NO	NO	NO	YES
1114	CHGB	YES	YES	YES	NO	NO	NO	NO
1116	CHI3L1	NO	YES	NO	NO	NO	NO	NO
1118	CHIT1	NO	YES	NO	NO	NO	NO	NO
1119	CHKA	YES	YES	YES	YES	NO	YES	NO
1120	CHKB	YES	YES	NO	NO	NO	NO	NO
1121	CHM	YES	NO	NO	NO	NO	NO	NO
1122	CHML	YES	NO	NO	NO	NO	NO	NO
1123	CHN1	YES	YES	YES	NO	NO	NO	NO
1124	CHN2	YES	NO	NO	NO	NO	NO	NO
1128	CHRM1	YES	NO	NO	NO	NO	NO	NO
1129	CHRM2	YES	NO	NO	NO	NO	NO	NO
1130	LYST	YES	NO	NO	NO	NO	NO	NO
1131	CHRM3	YES	NO	NO	NO	NO	NO	NO
1132	CHRM4	YES	NO	NO	NO	NO	NO	NO
1134	CHRNA1	YES	NO	NO	NO	NO	NO	NO
1136	CHRNA3	YES	YES	NO	NO	NO	NO	NO
1137	CHRNA4	YES	NO	NO	NO	NO	NO	NO
1138	CHRNA5	YES	NO	NO	NO	NO	NO	NO
1139	CHRNA7	YES	NO	NO	NO	NO	NO	NO
1140	CHRNB1	YES	NO	NO	NO	NO	NO	NO
1141	CHRNB2	YES	NO	NO	NO	NO	NO	NO
1144	CHRND	YES	NO	NO	NO	NO	NO	NO
1145	CHRNE	YES	NO	NO	NO	NO	NO	NO
1147	CHUK	YES	YES	YES	NO	YES	NO	NO
1149	CIDEA	YES	NO	NO	NO	NO	NO	NO
1152	CKB	YES	YES	YES	NO	NO	NO	NO
1153	CIRBP	YES	YES	YES	NO	NO	NO	NO
1154	CISH	YES	NO	NO	NO	NO	NO	NO
1155	TBCB	YES	NO	NO	NO	NO	NO	NO
1158	CKM	YES	YES	YES	YES	NO	YES	NO
1159	CKMT1B	YES	YES	YES	NO	NO	NO	NO
1160	CKMT2	YES	YES	YES	NO	NO	NO	NO
1161	ERCC8	YES	YES	YES	NO	NO	NO	NO
1163	CKS1B	YES	YES	YES	NO	NO	NO	NO
1164	CKS2	YES	YES	YES	NO	NO	NO	NO
1173	AP2M1	YES	NO	NO	NO	NO	NO	NO
1174	AP1S1	YES	NO	NO	NO	NO	NO	NO
1175	AP2S1	YES	NO	NO	NO	NO	NO	NO
1176	AP3S1	YES	NO	NO	NO	NO	NO	NO
1179	CLCA1	YES	NO	NO	NO	NO	NO	NO
1181	CLCN2	YES	NO	NO	NO	NO	NO	NO
1182	CLCN3	YES	YES	YES	NO	NO	NO	NO
1183	CLCN4	NO	YES	NO	NO	NO	NO	NO
1184	CLCN5	YES	YES	NO	NO	NO	NO	NO
1185	CLCN6	YES	NO	NO	NO	NO	NO	NO
1186	CLCN7	YES	NO	NO	NO	NO	NO	NO
1187	CLCNKA	YES	NO	NO	NO	NO	NO	NO
1191	CLU	YES	YES	YES	YES	NO	YES	YES
1192	CLIC1	YES	NO	NO	NO	NO	NO	NO
1193	CLIC2	YES	YES	YES	NO	NO	NO	NO
1195	CLK1	YES	YES	YES	NO	NO	NO	NO
1196	CLK2	YES	YES	YES	NO	NO	NO	NO
1198	CLK3	YES	YES	YES	NO	NO	NO	NO
1200	TPP1	YES	NO	NO	NO	NO	NO	NO
1201	CLN3	YES	NO	NO	NO	NO	NO	NO
1203	CLN5	YES	NO	NO	NO	NO	NO	NO
1207	CLNS1A	YES	NO	NO	NO	NO	NO	NO
1208	CLPS	YES	NO	NO	NO	NO	NO	NO
1209	CLPTM1	YES	YES	NO	NO	NO	NO	NO
1211	CLTA	YES	YES	YES	NO	NO	NO	NO
1212	CLTB	YES	YES	YES	NO	NO	NO	NO
1213	CLTC	YES	YES	YES	NO	YES	NO	NO
1230	CCR1	YES	YES	YES	NO	NO	NO	NO
1232	CCR3	YES	NO	NO	NO	NO	NO	NO
1233	CCR4	YES	YES	YES	NO	NO	NO	NO
1234	CCR5	YES	YES	YES	NO	NO	NO	NO
1235	CCR6	YES	YES	NO	NO	NO	NO	NO
1236	CCR7	YES	NO	NO	NO	NO	NO	NO
1237	CCR8	YES	NO	NO	NO	NO	NO	NO
1238	ACKR2	YES	NO	NO	NO	NO	NO	NO
1241	LTB4R	YES	YES	YES	NO	NO	NO	NO
1244	ABCC2	YES	NO	NO	NO	NO	NO	NO
1258	CNGB1	YES	NO	NO	NO	NO	NO	NO
1259	CNGA1	YES	NO	NO	NO	NO	NO	NO
1260	CNGA2	YES	YES	NO	NO	NO	NO	NO
1261	CNGA3	YES	NO	NO	NO	NO	NO	NO
1263	PLK3	YES	YES	YES	NO	NO	NO	NO
1264	CNN1	YES	NO	NO	NO	NO	NO	NO
1265	CNN2	YES	NO	NO	NO	NO	NO	NO
1266	CNN3	YES	NO	NO	NO	NO	NO	NO
1267	CNP	YES	NO	NO	NO	NO	NO	NO
1268	CNR1	YES	YES	YES	NO	NO	NO	NO
1270	CNTF	YES	NO	NO	NO	NO	NO	NO
1271	CNTFR	YES	NO	NO	NO	NO	NO	NO
1272	CNTN1	YES	YES	YES	NO	NO	NO	NO
1277	COL1A1	YES	YES	YES	NO	NO	NO	YES
1278	COL1A2	YES	YES	YES	YES	NO	YES	YES
1280	COL2A1	YES	NO	NO	NO	NO	NO	NO
1281	COL3A1	YES	YES	YES	NO	NO	NO	YES
1282	COL4A1	YES	YES	YES	NO	NO	NO	YES
1283	CTD	YES	NO	NO	NO	NO	NO	NO
1284	COL4A2	YES	YES	YES	NO	NO	NO	YES
1285	COL4A3	YES	YES	YES	NO	NO	NO	YES
1286	COL4A4	YES	YES	YES	NO	NO	NO	YES
1287	COL4A5	YES	NO	NO	NO	NO	NO	NO
1288	COL4A6	YES	YES	YES	NO	NO	NO	YES
1289	COL5A1	YES	YES	YES	NO	NO	NO	YES
1290	COL5A2	NO	NO	NO	YES	NO	NO	NO
1291	COL6A1	YES	NO	NO	NO	NO	NO	NO
1292	COL6A2	YES	YES	YES	NO	NO	NO	YES
1293	COL6A3	YES	NO	NO	NO	NO	NO	NO
1294	COL7A1	YES	YES	YES	NO	NO	NO	YES
1295	COL8A1	YES	NO	NO	NO	NO	NO	NO
1296	COL8A2	YES	NO	NO	NO	NO	NO	NO
1297	COL9A1	YES	NO	NO	NO	NO	NO	NO
1298	COL9A2	YES	NO	NO	NO	NO	NO	NO
1299	COL9A3	YES	YES	YES	NO	NO	NO	YES
1300	COL10A1	YES	NO	NO	NO	NO	NO	NO
1301	COL11A1	YES	YES	NO	NO	NO	NO	NO
1302	COL11A2	YES	NO	NO	NO	NO	NO	NO
1303	COL12A1	YES	NO	NO	NO	NO	NO	NO
1305	COL13A1	YES	NO	NO	NO	NO	NO	NO
1306	COL15A1	YES	NO	NO	NO	NO	NO	NO
1307	COL16A1	YES	NO	NO	NO	NO	NO	NO
1308	COL17A1	YES	YES	YES	NO	NO	NO	YES
1310	COL19A1	YES	YES	NO	NO	NO	NO	NO
1311	COMP	YES	NO	NO	NO	NO	NO	NO
1312	COMT	YES	YES	YES	NO	NO	NO	NO
1313	COP	YES	NO	NO	NO	NO	NO	NO
1314	COPA	YES	NO	NO	NO	NO	NO	NO
1315	COPB1	YES	NO	NO	NO	NO	NO	NO
1316	KLF6	YES	YES	YES	NO	NO	NO	NO
1317	SLC31A1	YES	YES	NO	NO	NO	NO	NO
1318	SLC31A2	YES	YES	YES	NO	NO	NO	NO
1325	CORT	YES	NO	NO	NO	NO	NO	NO
1326	MAP3K8	YES	YES	YES	NO	NO	NO	NO
1327	COX4I1	YES	YES	YES	NO	NO	NO	NO
1329	COX5B	YES	YES	YES	NO	NO	NO	NO
1337	COX6A1	YES	YES	YES	NO	NO	NO	NO
1339	COX6A2	YES	YES	YES	NO	NO	NO	NO
1340	COX6B1	YES	YES	YES	NO	NO	NO	NO
1345	COX6C	YES	YES	YES	NO	NO	NO	NO
1346	COX7A1	NO	YES	NO	NO	NO	NO	NO
1347	COX7A2	YES	YES	YES	NO	NO	NO	NO
1349	COX7B	YES	YES	YES	NO	NO	NO	NO
1350	COX7C	YES	YES	YES	NO	NO	NO	NO
1351	COX8A	YES	YES	YES	NO	NO	NO	NO
1352	COX10	NO	YES	NO	NO	NO	NO	NO
1353	COX11	YES	NO	NO	NO	NO	NO	NO
1355	COX15	YES	YES	NO	NO	NO	NO	NO
1356	CP	YES	YES	YES	NO	NO	NO	YES
1357	CPA1	YES	NO	NO	NO	NO	NO	NO
1361	CPB2	YES	NO	NO	NO	NO	NO	NO
1362	CPD	YES	NO	NO	NO	NO	NO	NO
1363	CPE	YES	NO	NO	NO	NO	NO	NO
1364	CLDN4	YES	YES	YES	NO	NO	NO	NO
1365	CLDN3	YES	YES	YES	NO	NO	NO	NO
1366	CLDN7	YES	NO	NO	NO	NO	NO	NO
1368	CPM	YES	YES	YES	NO	NO	NO	NO
1369	CPN1	YES	NO	NO	NO	NO	NO	NO
1370	CPN2	YES	NO	NO	NO	NO	NO	NO
1371	CPOX	YES	YES	YES	NO	NO	NO	NO
1373	CPS1	YES	YES	YES	NO	NO	NO	NO
1374	CPT1A	YES	YES	YES	NO	NO	NO	NO
1375	CPT1B	YES	YES	YES	NO	NO	NO	NO
1376	CPT2	YES	YES	NO	NO	NO	NO	NO
1378	CR1	YES	NO	NO	NO	NO	NO	NO
1380	CR2	YES	NO	NO	NO	NO	NO	NO
1381	CRABP1	YES	YES	YES	NO	NO	NO	NO
1382	CRABP2	YES	NO	NO	YES	NO	NO	NO
1384	CRAT	YES	YES	NO	NO	NO	NO	NO
1385	CREB1	YES	YES	YES	NO	NO	NO	NO
1386	ATF2	YES	YES	YES	NO	YES	NO	NO
1387	CREBBP	YES	YES	YES	NO	YES	NO	NO
1388	ATF6B	YES	NO	NO	NO	NO	NO	NO
1389	CREBL2	YES	NO	NO	NO	NO	NO	NO
1390	CREM	YES	NO	NO	NO	NO	NO	NO
1392	CRH	YES	NO	NO	NO	NO	NO	NO
1393	CRHBP	YES	NO	NO	NO	NO	NO	NO
1394	CRHR1	YES	NO	NO	NO	NO	NO	NO
1395	CRHR2	YES	NO	NO	NO	NO	NO	NO
1396	CRIP1	YES	NO	NO	NO	NO	NO	NO
1397	CRIP2	YES	NO	NO	NO	NO	NO	NO
1398	CRK	YES	YES	YES	NO	YES	NO	NO
1399	CRKL	YES	YES	YES	NO	NO	NO	NO
1400	CRMP1	YES	NO	NO	NO	NO	NO	NO
1401	CRP	YES	NO	NO	NO	NO	NO	NO
1404	HAPLN1	YES	YES	YES	NO	NO	NO	NO
1406	CRX	YES	NO	NO	NO	NO	NO	NO
1407	CRY1	YES	NO	NO	NO	NO	NO	NO
1408	CRY2	YES	NO	NO	NO	NO	NO	NO
1409	CRYAA	YES	NO	NO	NO	NO	NO	NO
1410	CRYAB	YES	NO	NO	YES	NO	NO	NO
1411	CRYBA1	YES	NO	NO	NO	NO	NO	NO
1412	CRYBA2	YES	NO	NO	NO	NO	NO	NO
1413	CRYBA4	YES	NO	NO	NO	NO	NO	NO
1414	CRYBB1	YES	NO	NO	NO	NO	NO	NO
1415	CRYBB2	YES	NO	NO	NO	NO	NO	NO
1417	CRYBB3	YES	NO	NO	NO	NO	NO	NO
1420	CRYGC	YES	NO	NO	NO	NO	NO	NO
1421	CRYGD	YES	NO	NO	NO	NO	NO	NO
1427	CRYGS	YES	NO	NO	NO	NO	NO	NO
1428	CRYM	YES	YES	YES	NO	NO	NO	NO
1429	CRYZ	YES	NO	NO	NO	NO	NO	NO
1431	CS	YES	YES	YES	NO	NO	NO	NO
1432	MAPK14	YES	YES	YES	NO	YES	NO	YES
1434	CSE1L	YES	YES	YES	NO	NO	NO	NO
1435	CSF1	YES	YES	YES	NO	NO	NO	NO
1436	CSF1R	YES	YES	YES	YES	NO	YES	NO
1437	CSF2	YES	YES	YES	NO	NO	NO	NO
1438	CSF2RA	YES	NO	NO	NO	NO	NO	NO
1439	CSF2RB	YES	YES	YES	NO	NO	NO	NO
1440	CSF3	NO	YES	NO	NO	NO	NO	NO
1441	CSF3R	YES	YES	YES	NO	NO	NO	NO
1442	CSH1	YES	NO	NO	NO	NO	NO	NO
1443	CSH2	YES	NO	NO	NO	NO	NO	NO
1444	CSHL1	YES	NO	NO	NO	NO	NO	NO
1445	CSK	YES	YES	YES	NO	NO	NO	NO
1446	CSN1S1	YES	NO	NO	NO	NO	NO	NO
1447	CSN2	YES	NO	NO	NO	NO	NO	NO
1448	CSN3	YES	NO	NO	NO	NO	NO	NO
1452	CSNK1A1	YES	YES	YES	NO	YES	NO	NO
1453	CSNK1D	YES	YES	YES	NO	NO	NO	NO
1454	CSNK1E	YES	YES	YES	NO	YES	NO	NO
1455	CSNK1G2	YES	YES	YES	NO	NO	NO	NO
1456	CSNK1G3	YES	YES	YES	NO	NO	NO	NO
1457	CSNK2A1	YES	YES	YES	NO	YES	NO	YES
1459	CSNK2A2	YES	YES	YES	NO	YES	NO	NO
1460	CSNK2B	YES	YES	YES	NO	YES	NO	NO
1462	VCAN	YES	YES	YES	YES	NO	YES	NO
1463	NCAN	YES	YES	YES	NO	NO	NO	NO
1464	CSPG4	YES	NO	NO	NO	NO	NO	NO
1465	CSRP1	YES	NO	NO	NO	NO	NO	NO
1466	CSRP2	YES	NO	NO	NO	NO	NO	NO
1468	SLC25A10	YES	NO	NO	NO	NO	NO	NO
1469	CST1	YES	NO	NO	NO	NO	NO	NO
1470	CST2	NO	YES	NO	NO	NO	NO	NO
1471	CST3	YES	YES	YES	NO	NO	NO	NO
1472	CST4	YES	YES	YES	NO	NO	NO	YES
1473	CST5	YES	YES	NO	NO	NO	NO	NO
1474	CST6	YES	NO	NO	NO	NO	NO	NO
1475	CSTA	YES	YES	YES	YES	NO	YES	YES
1476	CSTB	YES	YES	YES	YES	NO	YES	NO
1477	CSTF1	YES	NO	NO	NO	NO	NO	NO
1478	CSTF2	YES	NO	NO	NO	NO	NO	NO
1479	CSTF3	YES	NO	NO	NO	NO	NO	NO
1482	NKX2-5	YES	NO	NO	NO	NO	NO	NO
1485	CTAG1B	YES	YES	NO	NO	NO	NO	NO
1486	CTBS	YES	NO	NO	NO	NO	NO	NO
1487	CTBP1	YES	YES	YES	NO	NO	NO	NO
1488	CTBP2	YES	YES	YES	NO	NO	NO	NO
1490	CTGF	YES	YES	YES	NO	NO	NO	NO
1491	CTH	YES	YES	YES	NO	NO	NO	NO
1493	CTLA4	YES	YES	YES	YES	NO	YES	NO
1495	CTNNA1	YES	YES	YES	NO	NO	NO	YES
1496	CTNNA2	YES	YES	YES	NO	NO	NO	YES
1499	CTNNB1	YES	YES	YES	NO	YES	NO	YES
1500	CTNND1	YES	YES	YES	YES	NO	YES	NO
1501	CTNND2	YES	YES	YES	NO	NO	NO	NO
1503	CTPS1	YES	YES	YES	NO	NO	NO	YES
1504	CTRB1	YES	NO	NO	NO	NO	NO	NO
1506	CTRL	YES	NO	NO	NO	NO	NO	NO
1508	CTSB	YES	YES	YES	YES	NO	YES	YES
1509	CTSD	YES	YES	YES	YES	NO	YES	YES
1510	CTSE	YES	NO	NO	NO	NO	NO	NO
1511	CTSG	YES	NO	NO	NO	NO	NO	NO
1512	CTSH	YES	NO	NO	NO	NO	NO	NO
1513	CTSK	YES	NO	NO	NO	NO	NO	NO
1514	CTSL	YES	NO	NO	NO	NO	NO	NO
1519	CTSO	YES	NO	NO	NO	NO	NO	NO
1520	CTSS	YES	NO	NO	NO	NO	NO	NO
1521	CTSW	YES	NO	NO	NO	NO	NO	NO
1522	CTSZ	YES	NO	NO	NO	NO	NO	NO
1523	CUX1	YES	YES	YES	NO	NO	NO	NO
1524	CX3CR1	YES	YES	NO	NO	NO	NO	NO
1525	CXADR	YES	YES	YES	NO	NO	NO	NO
1527	TEX28	YES	NO	NO	NO	NO	NO	NO
1528	CYB5A	YES	NO	NO	NO	NO	NO	NO
1534	CYB561	YES	NO	NO	NO	NO	NO	NO
1535	CYBA	YES	NO	NO	NO	NO	NO	NO
1536	CYBB	YES	YES	YES	NO	NO	NO	NO
1537	CYC1	YES	YES	YES	NO	NO	NO	NO
1538	CYLC1	NO	YES	NO	NO	NO	NO	NO
1539	CYLC2	YES	NO	NO	NO	NO	NO	NO
1540	CYLD	YES	YES	YES	YES	NO	YES	NO
1543	CYP1A1	NO	YES	NO	YES	NO	NO	NO
1544	CYP1A2	YES	YES	NO	NO	NO	NO	NO
1545	CYP1B1	YES	YES	NO	YES	NO	NO	NO
1548	CYP2A6	NO	YES	NO	NO	NO	NO	NO
1549	CYP2A7	NO	YES	NO	NO	NO	NO	NO
1551	CYP3A7	NO	YES	NO	NO	NO	NO	NO
1553	CYP2A13	NO	YES	NO	YES	NO	NO	NO
1555	CYP2B6	NO	YES	NO	NO	NO	NO	NO
1557	CYP2C19	YES	YES	NO	NO	NO	NO	NO
1558	CYP2C8	YES	YES	YES	NO	NO	NO	NO
1559	CYP2C9	YES	YES	YES	NO	NO	NO	NO
1562	CYP2C18	YES	YES	YES	NO	NO	NO	NO
1565	CYP2D6	YES	NO	NO	YES	NO	NO	NO
1571	CYP2E1	YES	YES	YES	YES	NO	YES	NO
1572	CYP2F1	NO	YES	NO	NO	NO	NO	NO
1573	CYP2J2	YES	YES	YES	NO	NO	NO	NO
1576	CYP3A4	YES	YES	YES	NO	NO	NO	NO
1577	CYP3A5	YES	YES	YES	NO	NO	NO	NO
1579	CYP4A11	YES	YES	YES	NO	NO	NO	NO
1580	CYP4B1	YES	NO	NO	NO	NO	NO	NO
1581	CYP7A1	NO	YES	NO	NO	NO	NO	NO
1583	CYP11A1	YES	YES	YES	NO	NO	NO	YES
1584	CYP11B1	NO	YES	NO	NO	NO	NO	NO
1585	CYP11B2	YES	YES	NO	NO	NO	NO	NO
1586	CYP17A1	YES	YES	YES	NO	NO	NO	NO
1588	CYP19A1	NO	YES	NO	NO	NO	NO	NO
1589	CYP21A2	NO	YES	NO	NO	NO	NO	NO
1591	CYP24A1	NO	YES	NO	NO	NO	NO	NO
1592	CYP26A1	NO	YES	NO	NO	NO	NO	NO
1593	CYP27A1	YES	YES	NO	NO	NO	NO	NO
1594	CYP27B1	NO	YES	NO	NO	NO	NO	NO
1595	CYP51A1	YES	YES	YES	NO	NO	NO	NO
1596	ADAM3B	YES	NO	NO	NO	NO	NO	NO
1600	DAB1	YES	YES	YES	NO	NO	NO	NO
1601	DAB2	YES	YES	YES	NO	NO	NO	NO
1602	DACH1	YES	NO	NO	NO	NO	NO	NO
1603	DAD1	YES	YES	YES	NO	NO	NO	NO
1604	CD55	YES	NO	NO	NO	NO	NO	NO
1605	DAG1	YES	NO	NO	NO	NO	NO	NO
1606	DGKA	YES	YES	YES	NO	NO	NO	NO
1607	DGKB	YES	YES	NO	NO	NO	NO	NO
1608	DGKG	YES	YES	YES	NO	NO	NO	NO
1609	DGKQ	YES	YES	YES	NO	NO	NO	NO
1610	DAO	YES	YES	YES	NO	NO	NO	NO
1611	DAP	YES	NO	NO	NO	NO	NO	NO
1612	DAPK1	YES	YES	YES	NO	NO	NO	NO
1613	DAPK3	YES	YES	YES	NO	NO	NO	YES
1615	DARS	YES	YES	YES	NO	NO	NO	NO
1616	DAXX	YES	YES	YES	NO	YES	NO	NO
1617	DAZ1	YES	NO	NO	NO	NO	NO	NO
1618	DAZL	YES	NO	NO	NO	NO	NO	NO
1620	BRINP1	YES	YES	YES	YES	NO	YES	NO
1621	DBH	YES	YES	NO	NO	NO	NO	NO
1622	DBI	YES	NO	NO	YES	NO	NO	NO
1627	DBN1	YES	YES	YES	NO	NO	NO	NO
1628	DBP	YES	NO	NO	NO	NO	NO	NO
1629	DBT	YES	YES	YES	NO	NO	NO	NO
1630	DCC	YES	YES	YES	YES	NO	YES	NO
1632	ECI1	YES	YES	YES	NO	NO	NO	NO
1633	DCK	YES	YES	YES	NO	NO	NO	NO
1634	DCN	YES	YES	YES	YES	NO	YES	YES
1635	DCTD	YES	YES	YES	NO	NO	NO	NO
1636	ACE	YES	NO	NO	YES	NO	NO	NO
1638	DCT	YES	YES	NO	NO	NO	NO	NO
1639	DCTN1	YES	NO	NO	NO	NO	NO	NO
1641	DCX	YES	YES	YES	NO	NO	NO	NO
1642	DDB1	YES	YES	YES	NO	YES	NO	NO
1643	DDB2	YES	YES	YES	NO	NO	NO	NO
1644	DDC	YES	YES	YES	NO	NO	NO	NO
1645	AKR1C1	YES	YES	YES	YES	NO	YES	NO
1646	AKR1C2	YES	YES	NO	NO	NO	NO	NO
1647	GADD45A	YES	YES	YES	NO	NO	NO	NO
1649	DDIT3	YES	YES	YES	NO	NO	NO	NO
1650	DDOST	YES	YES	YES	NO	NO	NO	NO
1652	DDT	YES	NO	NO	NO	NO	NO	NO
1653	DDX1	YES	NO	NO	NO	NO	NO	NO
1654	DDX3X	YES	NO	NO	NO	NO	NO	NO
1655	DDX5	YES	YES	YES	NO	YES	NO	NO
1656	DDX6	YES	YES	YES	NO	NO	NO	NO
1659	DHX8	YES	NO	NO	NO	NO	NO	NO
1660	DHX9	YES	NO	NO	NO	NO	NO	NO
1662	DDX10	YES	YES	YES	NO	NO	NO	NO
1663	DDX11	YES	NO	NO	NO	NO	NO	NO
1665	DHX15	YES	NO	NO	NO	NO	NO	NO
1666	DECR1	YES	NO	NO	NO	NO	NO	NO
1667	DEFA1	YES	NO	NO	YES	NO	NO	NO
1668	DEFA3	YES	NO	NO	YES	NO	NO	NO
1670	DEFA5	YES	NO	NO	NO	NO	NO	NO
1672	DEFB1	YES	NO	NO	NO	NO	NO	NO
1673	DEFB4A	YES	NO	NO	NO	NO	NO	NO
1674	DES	YES	YES	YES	NO	NO	NO	YES
1675	CFD	YES	YES	NO	NO	NO	NO	NO
1676	DFFA	YES	YES	YES	NO	NO	NO	NO
1677	DFFB	YES	YES	YES	NO	NO	NO	NO
1678	TIMM8A	YES	NO	NO	NO	NO	NO	NO
1687	DFNA5	YES	NO	NO	NO	NO	NO	NO
1690	COCH	YES	YES	YES	NO	NO	NO	NO
1716	DGUOK	YES	YES	YES	NO	NO	NO	NO
1717	DHCR7	YES	YES	YES	NO	NO	NO	NO
1718	DHCR24	YES	YES	YES	NO	NO	NO	YES
1719	DHFR	YES	YES	YES	NO	NO	NO	YES
1723	DHODH	YES	YES	YES	NO	NO	NO	NO
1725	DHPS	YES	NO	NO	NO	NO	NO	NO
1727	CYB5R3	YES	YES	YES	YES	NO	YES	NO
1728	NQO1	YES	YES	YES	NO	NO	NO	NO
1729	DIAPH1	YES	NO	NO	NO	NO	NO	NO
1730	DIAPH2	YES	YES	YES	NO	NO	NO	NO
1731	SEPT1	YES	NO	NO	NO	NO	NO	NO
1734	DIO2	YES	YES	YES	NO	NO	NO	NO
1736	DKC1	YES	NO	NO	NO	NO	NO	NO
1737	DLAT	YES	YES	YES	NO	NO	NO	NO
1738	DLD	YES	YES	YES	NO	NO	NO	NO
1739	DLG1	YES	YES	YES	NO	NO	NO	NO
1740	DLG2	YES	YES	YES	NO	NO	NO	NO
1741	DLG3	YES	NO	NO	NO	NO	NO	NO
1742	DLG4	YES	NO	NO	NO	NO	NO	NO
1743	DLST	YES	YES	YES	NO	NO	NO	NO
1744	DLSTP1	YES	NO	NO	NO	NO	NO	NO
1745	DLX1	YES	NO	NO	NO	NO	NO	NO
1746	DLX2	YES	NO	NO	NO	NO	NO	NO
1747	DLX3	YES	NO	NO	NO	NO	NO	NO
1748	DLX4	YES	NO	NO	NO	NO	NO	NO
1749	DLX5	YES	NO	NO	NO	NO	NO	NO
1750	DLX6	YES	NO	NO	NO	NO	NO	NO
1755	DMBT1	YES	NO	NO	NO	NO	NO	NO
1756	DMD	YES	NO	NO	NO	NO	NO	NO
1757	SARDH	NO	YES	NO	NO	NO	NO	NO
1759	DNM1	YES	YES	YES	NO	NO	NO	NO
1760	DMPK	YES	YES	YES	NO	NO	NO	NO
1761	DMRT1	YES	NO	NO	NO	NO	NO	NO
1762	DMWD	YES	NO	NO	NO	NO	NO	NO
1763	DNA2	YES	YES	YES	NO	NO	NO	NO
1767	DNAH5	YES	NO	NO	NO	NO	NO	NO
1768	DNAH6	YES	NO	NO	NO	NO	NO	NO
1769	DNAH8	NO	YES	NO	NO	NO	NO	NO
1770	DNAH9	YES	YES	YES	NO	NO	NO	NO
1773	DNASE1	YES	NO	NO	NO	NO	NO	NO
1775	DNASE1L2	YES	NO	NO	NO	NO	NO	NO
1776	DNASE1L3	NO	NO	NO	YES	NO	NO	NO
1777	DNASE2	YES	NO	NO	NO	NO	NO	NO
1778	DYNC1H1	YES	NO	NO	NO	NO	NO	NO
1780	DYNC1I1	YES	YES	YES	NO	NO	NO	NO
1781	DYNC1I2	YES	NO	NO	NO	NO	NO	NO
1783	DYNC1LI2	YES	NO	NO	NO	NO	NO	NO
1785	DNM2	YES	YES	YES	NO	NO	NO	NO
1786	DNMT1	YES	YES	YES	NO	NO	NO	NO
1787	TRDMT1	YES	NO	NO	NO	NO	NO	NO
1788	DNMT3A	YES	YES	YES	NO	NO	NO	NO
1789	DNMT3B	YES	YES	YES	NO	NO	NO	NO
1791	DNTT	YES	NO	NO	NO	NO	NO	NO
1793	DOCK1	YES	YES	YES	NO	NO	NO	NO
1794	DOCK2	YES	NO	NO	NO	NO	NO	NO
1795	DOCK3	YES	YES	YES	NO	NO	NO	NO
1796	DOK1	YES	YES	YES	NO	NO	NO	NO
1797	DXO	YES	NO	NO	NO	NO	NO	NO
1798	DPAGT1	YES	YES	YES	YES	NO	YES	NO
1800	DPEP1	YES	NO	NO	NO	NO	NO	NO
1801	DPH1	YES	YES	YES	NO	NO	NO	NO
1802	DPH2	YES	NO	NO	NO	NO	NO	NO
1803	DPP4	YES	NO	NO	NO	NO	NO	NO
1804	DPP6	YES	YES	NO	NO	NO	NO	NO
1805	DPT	YES	NO	NO	NO	NO	NO	NO
1806	DPYD	YES	YES	YES	NO	NO	NO	NO
1807	DPYS	YES	YES	NO	NO	NO	NO	NO
1808	DPYSL2	YES	NO	NO	NO	NO	NO	NO
1809	DPYSL3	YES	NO	NO	NO	NO	NO	NO
1810	DR1	YES	NO	NO	NO	NO	NO	NO
1811	SLC26A3	YES	NO	NO	NO	NO	NO	NO
1812	DRD1	YES	NO	NO	NO	NO	NO	NO
1813	DRD2	YES	YES	YES	NO	NO	NO	NO
1814	DRD3	YES	NO	NO	NO	NO	NO	NO
1815	DRD4	YES	NO	NO	NO	NO	NO	NO
1816	DRD5	YES	NO	NO	NO	NO	NO	NO
1819	DRG2	YES	NO	NO	NO	NO	NO	NO
1820	ARID3A	YES	NO	NO	NO	NO	NO	NO
1821	DRP2	YES	NO	NO	NO	NO	NO	NO
1822	ATN1	YES	YES	YES	NO	NO	NO	NO
1823	DSC1	YES	NO	NO	NO	NO	NO	NO
1824	DSC2	YES	NO	NO	NO	NO	NO	NO
1825	DSC3	YES	NO	NO	NO	NO	NO	NO
1826	DSCAM	YES	NO	NO	NO	NO	NO	NO
1827	RCAN1	YES	NO	NO	NO	NO	NO	NO
1828	DSG1	YES	NO	NO	YES	NO	NO	NO
1829	DSG2	YES	YES	YES	NO	NO	NO	YES
1830	DSG3	YES	NO	NO	YES	NO	NO	NO
1831	TSC22D3	YES	NO	NO	NO	NO	NO	NO
1832	DSP	YES	YES	YES	YES	NO	YES	YES
1834	DSPP	NO	NO	NO	YES	NO	NO	NO
1837	DTNA	YES	NO	NO	NO	NO	NO	NO
1838	DTNB	YES	YES	YES	NO	NO	NO	NO
1839	HBEGF	YES	YES	YES	NO	NO	NO	NO
1840	DTX1	YES	YES	YES	NO	NO	NO	NO
1841	DTYMK	YES	YES	YES	NO	NO	NO	NO
1842	ECM2	NO	YES	NO	NO	NO	NO	NO
1843	DUSP1	YES	YES	YES	NO	NO	NO	NO
1844	DUSP2	YES	YES	YES	NO	NO	NO	NO
1845	DUSP3	YES	YES	YES	NO	NO	NO	NO
1846	DUSP4	YES	YES	YES	NO	NO	NO	NO
1847	DUSP5	YES	YES	YES	NO	NO	NO	NO
1848	DUSP6	YES	YES	YES	NO	NO	NO	NO
1849	DUSP7	YES	YES	YES	NO	NO	NO	NO
1850	DUSP8	YES	YES	YES	NO	NO	NO	NO
1852	DUSP9	YES	YES	YES	NO	NO	NO	NO
1854	DUT	YES	YES	YES	NO	NO	NO	NO
1855	DVL1	YES	YES	YES	NO	NO	NO	NO
1856	DVL2	YES	NO	NO	NO	NO	NO	NO
1857	DVL3	YES	YES	YES	NO	NO	NO	NO
1859	DYRK1A	YES	YES	YES	NO	NO	NO	NO
1861	TOR1A	YES	NO	NO	NO	NO	NO	NO
1869	E2F1	YES	YES	YES	YES	NO	YES	YES
1870	E2F2	YES	YES	YES	NO	NO	NO	NO
1871	E2F3	YES	YES	YES	NO	NO	NO	NO
1874	E2F4	YES	YES	YES	NO	NO	NO	YES
1875	E2F5	YES	YES	YES	NO	NO	NO	NO
1876	E2F6	YES	NO	NO	NO	NO	NO	NO
1877	E4F1	YES	YES	YES	NO	NO	NO	NO
1879	EBF1	YES	NO	NO	NO	NO	NO	NO
1880	GPR183	YES	NO	NO	NO	NO	NO	NO
1889	ECE1	YES	NO	NO	NO	NO	NO	NO
1890	TYMP	YES	YES	YES	YES	NO	YES	YES
1891	ECH1	YES	YES	YES	NO	NO	NO	NO
1892	ECHS1	YES	YES	YES	NO	NO	NO	NO
1893	ECM1	YES	NO	NO	NO	NO	NO	NO
1894	ECT2	YES	NO	NO	YES	NO	NO	NO
1896	EDA	YES	YES	NO	NO	NO	NO	NO
1901	S1PR1	YES	YES	YES	NO	NO	NO	NO
1902	LPAR1	YES	YES	YES	NO	NO	NO	NO
1903	S1PR3	YES	NO	NO	NO	NO	NO	NO
1906	EDN1	YES	YES	YES	YES	NO	YES	YES
1907	EDN2	NO	YES	NO	NO	NO	NO	NO
1908	EDN3	YES	NO	NO	NO	NO	NO	NO
1909	EDNRA	YES	YES	YES	NO	NO	NO	YES
1910	EDNRB	YES	YES	YES	NO	NO	NO	NO
1911	PHC1	YES	NO	NO	NO	NO	NO	NO
1912	PHC2	YES	NO	NO	NO	NO	NO	NO
1915	EEF1A1	YES	YES	YES	YES	YES	YES	YES
1917	EEF1A2	YES	YES	YES	NO	NO	NO	NO
1933	EEF1B2	YES	NO	NO	NO	NO	NO	NO
1936	EEF1D	YES	NO	NO	NO	NO	NO	NO
1937	EEF1G	YES	NO	NO	NO	NO	NO	NO
1938	EEF2	YES	NO	NO	NO	NO	NO	NO
1939	EIF2D	YES	NO	NO	NO	NO	NO	NO
1942	EFNA1	YES	NO	NO	NO	NO	NO	NO
1943	EFNA2	YES	NO	NO	NO	NO	NO	NO
1944	EFNA3	YES	YES	YES	NO	NO	NO	NO
1945	EFNA4	YES	YES	YES	NO	NO	NO	NO
1946	EFNA5	YES	NO	NO	NO	NO	NO	NO
1947	EFNB1	YES	YES	YES	NO	NO	NO	NO
1948	EFNB2	YES	NO	NO	NO	NO	NO	NO
1949	EFNB3	YES	YES	YES	NO	NO	NO	NO
1950	EGF	YES	YES	YES	NO	NO	NO	YES
1951	CELSR3	YES	NO	NO	NO	NO	NO	NO
1952	CELSR2	YES	NO	NO	NO	NO	NO	NO
1953	MEGF6	YES	NO	NO	NO	NO	NO	NO
1954	MEGF8	YES	NO	NO	NO	NO	NO	NO
1956	EGFR	YES	YES	YES	YES	YES	YES	YES
1958	EGR1	YES	YES	YES	NO	NO	NO	NO
1959	EGR2	YES	YES	YES	NO	NO	NO	NO
1962	EHHADH	YES	YES	YES	NO	NO	NO	NO
1964	EIF1AX	YES	NO	NO	NO	NO	NO	NO
1965	EIF2S1	YES	YES	YES	NO	NO	NO	NO
1967	EIF2B1	YES	NO	NO	NO	NO	NO	NO
1968	EIF2S3	YES	YES	YES	NO	NO	NO	NO
1969	EPHA2	YES	YES	YES	NO	NO	NO	NO
1973	EIF4A1	YES	YES	YES	NO	NO	NO	NO
1974	EIF4A2	YES	YES	YES	NO	NO	NO	NO
1975	EIF4B	YES	YES	YES	NO	NO	NO	NO
1977	EIF4E	YES	YES	YES	YES	NO	YES	NO
1978	EIF4EBP1	YES	YES	YES	NO	NO	NO	NO
1979	EIF4EBP2	YES	NO	NO	NO	NO	NO	NO
1981	EIF4G1	YES	YES	YES	NO	NO	NO	NO
1982	EIF4G2	YES	NO	NO	NO	NO	NO	NO
1983	EIF5	YES	YES	YES	NO	NO	NO	NO
1984	EIF5A	YES	YES	YES	NO	NO	NO	NO
1990	CELA1	YES	NO	NO	NO	NO	NO	NO
1991	ELANE	YES	NO	NO	NO	NO	NO	NO
1992	SERPINB1	YES	NO	NO	NO	NO	NO	NO
1993	ELAVL2	YES	YES	YES	NO	NO	NO	NO
1994	ELAVL1	YES	YES	YES	YES	YES	YES	NO
1995	ELAVL3	YES	YES	YES	NO	NO	NO	NO
1996	ELAVL4	YES	YES	YES	NO	NO	NO	NO
1997	ELF1	YES	YES	YES	NO	NO	NO	NO
1998	ELF2	YES	NO	NO	NO	NO	NO	NO
1999	ELF3	YES	NO	NO	NO	NO	NO	NO
2000	ELF4	YES	YES	YES	NO	NO	NO	NO
2001	ELF5	YES	NO	NO	NO	NO	NO	NO
2002	ELK1	YES	YES	YES	NO	NO	NO	NO
2004	ELK3	YES	NO	NO	NO	NO	NO	NO
2005	ELK4	YES	NO	NO	NO	NO	NO	NO
2006	ELN	YES	YES	YES	NO	NO	NO	YES
2009	EML1	YES	NO	NO	NO	NO	NO	NO
2010	EMD	YES	NO	NO	NO	NO	NO	NO
2011	MARK2	YES	YES	YES	NO	NO	NO	NO
2013	EMP2	YES	NO	NO	NO	NO	NO	NO
2014	EMP3	YES	NO	NO	NO	NO	NO	NO
2016	EMX1	YES	NO	NO	NO	NO	NO	NO
2017	CTTN	YES	YES	YES	YES	NO	YES	YES
2018	EMX2	YES	YES	YES	NO	NO	NO	NO
2019	EN1	YES	NO	NO	NO	NO	NO	NO
2020	EN2	YES	NO	NO	NO	NO	NO	NO
2021	ENDOG	YES	NO	NO	NO	NO	NO	NO
2022	ENG	YES	YES	YES	YES	NO	YES	YES
2023	ENO1	YES	YES	YES	YES	YES	YES	NO
2026	ENO2	YES	YES	YES	NO	NO	NO	NO
2027	ENO3	YES	YES	YES	NO	NO	NO	NO
2028	ENPEP	NO	YES	NO	NO	NO	NO	NO
2029	ENSA	YES	NO	NO	NO	NO	NO	NO
2030	SLC29A1	YES	YES	YES	NO	NO	NO	NO
2033	EP300	YES	YES	YES	NO	YES	NO	NO
2034	EPAS1	YES	YES	YES	NO	NO	NO	NO
2035	EPB41	YES	NO	NO	NO	NO	NO	NO
2036	EPB41L1	YES	NO	NO	NO	NO	NO	NO
2037	EPB41L2	YES	NO	NO	NO	NO	NO	NO
2038	EPB42	YES	NO	NO	NO	NO	NO	NO
2039	DMTN	YES	NO	NO	NO	NO	NO	NO
2040	STOM	YES	NO	NO	NO	NO	NO	NO
2041	EPHA1	YES	YES	YES	NO	NO	NO	NO
2042	EPHA3	YES	YES	YES	NO	NO	NO	NO
2043	EPHA4	YES	YES	YES	NO	NO	NO	NO
2044	EPHA5	YES	YES	YES	NO	NO	NO	NO
2045	EPHA7	YES	YES	YES	NO	NO	NO	YES
2046	EPHA8	YES	YES	YES	NO	NO	NO	NO
2047	EPHB1	YES	YES	YES	NO	NO	NO	NO
2048	EPHB2	YES	YES	YES	NO	NO	NO	NO
2049	EPHB3	YES	YES	YES	NO	NO	NO	NO
2050	EPHB4	YES	YES	YES	YES	NO	YES	NO
2051	EPHB6	YES	YES	YES	NO	NO	NO	NO
2052	EPHX1	YES	YES	YES	YES	NO	YES	NO
2053	EPHX2	YES	YES	YES	NO	NO	NO	NO
2054	STX2	YES	NO	NO	NO	NO	NO	NO
2055	CLN8	YES	NO	NO	NO	NO	NO	NO
2056	EPO	YES	YES	YES	NO	NO	NO	NO
2057	EPOR	YES	YES	YES	NO	NO	NO	NO
2058	EPRS	YES	YES	YES	NO	NO	NO	NO
2059	EPS8	YES	NO	NO	NO	NO	NO	NO
2060	EPS15	YES	YES	YES	NO	NO	NO	NO
2063	NR2F6	YES	YES	YES	NO	NO	NO	NO
2064	ERBB2	YES	YES	YES	YES	YES	YES	YES
2065	ERBB3	YES	YES	YES	NO	NO	NO	YES
2066	ERBB4	YES	YES	YES	YES	NO	YES	YES
2067	ERCC1	YES	YES	YES	NO	NO	NO	NO
2068	ERCC2	YES	YES	YES	NO	NO	NO	NO
2069	EREG	YES	YES	YES	NO	NO	NO	YES
2070	EYA4	YES	YES	YES	NO	NO	NO	NO
2071	ERCC3	YES	YES	YES	NO	NO	NO	NO
2072	ERCC4	YES	YES	YES	NO	NO	NO	NO
2073	ERCC5	YES	YES	YES	NO	NO	NO	NO
2074	ERCC6	YES	YES	YES	YES	NO	YES	YES
2077	ERF	YES	NO	NO	NO	NO	NO	NO
2078	ERG	YES	YES	YES	NO	NO	NO	NO
2079	ERH	YES	YES	YES	NO	NO	NO	NO
2081	ERN1	YES	YES	YES	NO	NO	NO	NO
2086	ERV3-1	YES	NO	NO	NO	NO	NO	NO
2091	FBL	YES	NO	NO	NO	NO	NO	NO
2098	ESD	YES	NO	NO	NO	NO	NO	NO
2099	ESR1	YES	YES	YES	NO	YES	NO	YES
2100	ESR2	YES	YES	YES	NO	YES	NO	NO
2101	ESRRA	YES	YES	YES	NO	NO	NO	NO
2103	ESRRB	YES	YES	YES	NO	NO	NO	NO
2104	ESRRG	YES	YES	YES	NO	NO	NO	NO
2107	ETF1	YES	NO	NO	NO	NO	NO	NO
2108	ETFA	YES	NO	NO	NO	NO	NO	NO
2109	ETFB	YES	NO	NO	NO	NO	NO	NO
2110	ETFDH	YES	NO	NO	NO	NO	NO	NO
2113	ETS1	YES	YES	YES	YES	NO	YES	NO
2114	ETS2	YES	YES	YES	NO	NO	NO	NO
2115	ETV1	YES	YES	YES	NO	NO	NO	NO
2116	ETV2	YES	NO	NO	NO	NO	NO	NO
2117	ETV3	YES	NO	NO	NO	NO	NO	NO
2118	ETV4	YES	YES	YES	YES	NO	YES	NO
2119	ETV5	YES	YES	YES	NO	NO	NO	NO
2120	ETV6	YES	YES	YES	NO	NO	NO	NO
2122	MECOM	YES	YES	YES	NO	NO	NO	NO
2123	EVI2A	YES	YES	YES	NO	NO	NO	NO
2125	EVPL	YES	NO	NO	NO	NO	NO	NO
2128	EVX1	YES	NO	NO	NO	NO	NO	NO
2130	EWSR1	YES	YES	YES	NO	YES	NO	NO
2131	EXT1	YES	YES	YES	NO	NO	NO	NO
2132	EXT2	YES	YES	YES	NO	NO	NO	NO
2134	EXTL1	YES	YES	YES	NO	NO	NO	NO
2135	EXTL2	NO	YES	NO	NO	NO	NO	NO
2137	EXTL3	YES	YES	YES	NO	NO	NO	NO
2138	EYA1	YES	YES	YES	NO	NO	NO	NO
2139	EYA2	YES	YES	YES	NO	NO	NO	NO
2140	EYA3	YES	NO	NO	NO	NO	NO	NO
2145	EZH1	YES	NO	NO	NO	NO	NO	NO
2146	EZH2	YES	YES	YES	NO	YES	NO	NO
2147	F2	YES	NO	NO	NO	NO	NO	NO
2149	F2R	YES	YES	YES	NO	NO	NO	YES
2150	F2RL1	YES	NO	NO	NO	NO	NO	NO
2151	F2RL2	YES	YES	YES	NO	NO	NO	NO
2152	F3	YES	YES	YES	NO	NO	NO	NO
2153	F5	YES	NO	NO	NO	NO	NO	NO
2155	F7	YES	YES	YES	NO	NO	NO	NO
2157	F8	YES	YES	YES	NO	NO	NO	YES
2158	F9	YES	NO	NO	NO	NO	NO	NO
2159	F10	YES	NO	NO	NO	NO	NO	NO
2160	F11	YES	NO	NO	NO	NO	NO	NO
2161	F12	YES	NO	NO	NO	NO	NO	NO
2162	F13A1	YES	YES	YES	NO	NO	NO	YES
2165	F13B	YES	NO	NO	NO	NO	NO	NO
2166	FAAH	YES	NO	NO	NO	NO	NO	NO
2167	FABP4	YES	NO	NO	NO	NO	NO	NO
2168	FABP1	YES	NO	NO	NO	NO	NO	NO
2169	FABP2	YES	NO	NO	NO	NO	NO	NO
2170	FABP3	YES	YES	YES	NO	NO	NO	NO
2171	FABP5	YES	NO	NO	YES	NO	NO	NO
2173	FABP7	NO	YES	NO	NO	NO	NO	NO
2175	FANCA	YES	YES	YES	NO	NO	NO	NO
2176	FANCC	YES	YES	YES	NO	NO	NO	NO
2177	FANCD2	YES	YES	YES	NO	NO	NO	NO
2178	FANCE	YES	YES	YES	NO	NO	NO	NO
2180	ACSL1	YES	YES	YES	NO	NO	NO	NO
2181	ACSL3	YES	YES	YES	NO	NO	NO	NO
2182	ACSL4	YES	YES	YES	NO	NO	NO	NO
2184	FAH	YES	YES	YES	NO	NO	NO	NO
2185	PTK2B	YES	YES	YES	NO	NO	NO	NO
2186	BPTF	YES	NO	NO	NO	NO	NO	NO
2187	FANCB	YES	YES	YES	NO	NO	NO	NO
2188	FANCF	YES	YES	YES	NO	NO	NO	NO
2189	FANCG	YES	YES	YES	NO	NO	NO	NO
2191	FAP	YES	YES	YES	NO	NO	NO	NO
2192	FBLN1	YES	YES	YES	NO	NO	NO	YES
2193	FARSA	YES	YES	YES	NO	NO	NO	NO
2194	FASN	YES	YES	YES	NO	NO	NO	NO
2195	FAT1	YES	NO	NO	YES	NO	NO	NO
2197	FAU	YES	NO	NO	NO	NO	NO	NO
2199	FBLN2	YES	NO	NO	NO	NO	NO	NO
2200	FBN1	YES	NO	NO	NO	NO	NO	NO
2201	FBN2	YES	YES	YES	NO	NO	NO	YES
2202	EFEMP1	YES	NO	NO	NO	NO	NO	NO
2203	FBP1	YES	YES	YES	NO	NO	NO	NO
2204	FCAR	YES	NO	NO	NO	NO	NO	NO
2205	FCER1A	YES	NO	NO	NO	NO	NO	NO
2206	MS4A2	YES	NO	NO	NO	NO	NO	NO
2207	FCER1G	YES	NO	NO	NO	NO	NO	NO
2208	FCER2	YES	NO	NO	NO	NO	NO	NO
2209	FCGR1A	YES	NO	NO	NO	NO	NO	NO
2210	FCGR1B	NO	YES	NO	NO	NO	NO	NO
2212	FCGR2A	YES	NO	NO	NO	NO	NO	NO
2213	FCGR2B	YES	YES	YES	NO	NO	NO	NO
2214	FCGR3A	YES	YES	YES	NO	NO	NO	NO
2215	FCGR3B	YES	NO	NO	NO	NO	NO	NO
2217	FCGRT	YES	NO	NO	NO	NO	NO	NO
2218	FKTN	YES	NO	NO	NO	NO	NO	NO
2219	FCN1	YES	NO	NO	NO	NO	NO	NO
2220	FCN2	YES	NO	NO	NO	NO	NO	NO
2221	FCP1	YES	NO	NO	NO	NO	NO	NO
2222	FDFT1	YES	YES	YES	NO	NO	NO	NO
2224	FDPS	YES	YES	YES	NO	NO	NO	NO
2230	FDX1	YES	NO	NO	NO	NO	NO	NO
2232	FDXR	YES	NO	NO	NO	NO	NO	NO
2235	FECH	YES	YES	YES	NO	NO	NO	NO
2237	FEN1	YES	YES	YES	NO	NO	NO	NO
2239	GPC4	YES	NO	NO	NO	NO	NO	NO
2241	FER	YES	YES	YES	NO	NO	NO	NO
2242	FES	YES	YES	YES	NO	NO	NO	NO
2243	FGA	YES	NO	NO	NO	NO	NO	NO
2244	FGB	YES	NO	NO	NO	NO	NO	NO
2245	FGD1	YES	NO	NO	NO	NO	NO	NO
2246	FGF1	YES	YES	YES	NO	NO	NO	NO
2247	FGF2	YES	YES	YES	YES	NO	YES	YES
2248	FGF3	YES	YES	YES	YES	NO	YES	NO
2249	FGF4	YES	YES	YES	YES	NO	YES	NO
2250	FGF5	YES	NO	NO	NO	NO	NO	NO
2251	FGF6	NO	YES	NO	NO	NO	NO	NO
2252	FGF7	YES	YES	YES	NO	NO	NO	YES
2253	FGF8	YES	YES	YES	NO	NO	NO	YES
2254	FGF9	YES	YES	YES	NO	NO	NO	NO
2255	FGF10	YES	NO	NO	NO	NO	NO	NO
2257	FGF12	YES	NO	NO	NO	NO	NO	NO
2258	FGF13	YES	YES	YES	NO	NO	NO	NO
2259	FGF14	NO	YES	NO	NO	NO	NO	NO
2260	FGFR1	YES	YES	YES	NO	NO	NO	NO
2261	FGFR3	YES	YES	YES	YES	NO	YES	NO
2262	GPC5	YES	NO	NO	NO	NO	NO	NO
2263	FGFR2	YES	YES	YES	NO	NO	NO	YES
2264	FGFR4	YES	YES	YES	YES	NO	YES	NO
2266	FGG	YES	NO	NO	YES	NO	NO	NO
2267	FGL1	YES	NO	NO	NO	NO	NO	NO
2268	FGR	YES	YES	YES	NO	NO	NO	NO
2271	FH	YES	YES	YES	NO	NO	NO	NO
2272	FHIT	YES	YES	YES	YES	NO	YES	NO
2273	FHL1	YES	YES	YES	NO	NO	NO	NO
2274	FHL2	YES	YES	YES	NO	NO	NO	NO
2275	FHL3	YES	NO	NO	NO	NO	NO	NO
2277	VEGFD	YES	YES	YES	NO	NO	NO	YES
2280	FKBP1A	YES	YES	YES	NO	NO	NO	NO
2281	FKBP1B	YES	NO	NO	NO	NO	NO	NO
2286	FKBP2	YES	NO	NO	NO	NO	NO	NO
2287	FKBP3	YES	NO	NO	NO	NO	NO	NO
2288	FKBP4	YES	NO	NO	NO	NO	NO	NO
2289	FKBP5	YES	NO	NO	NO	NO	NO	NO
2290	FOXG1	YES	NO	NO	NO	NO	NO	NO
2295	FOXF2	YES	NO	NO	NO	NO	NO	NO
2296	FOXC1	YES	YES	YES	NO	NO	NO	NO
2299	FOXI1	YES	NO	NO	NO	NO	NO	NO
2302	FOXJ1	YES	NO	NO	NO	NO	NO	NO
2303	FOXC2	YES	YES	YES	NO	NO	NO	NO
2305	FOXM1	YES	NO	NO	YES	NO	NO	NO
2307	FOXS1	YES	NO	NO	NO	NO	NO	NO
2308	FOXO1	YES	YES	YES	NO	NO	NO	YES
2309	FOXO3	YES	YES	YES	NO	NO	NO	NO
2312	FLG	YES	NO	NO	NO	NO	NO	NO
2313	FLI1	YES	YES	YES	NO	NO	NO	NO
2314	FLII	YES	NO	NO	NO	NO	NO	NO
2315	MLANA	YES	YES	YES	NO	NO	NO	NO
2316	FLNA	YES	YES	YES	NO	YES	NO	YES
2317	FLNB	YES	YES	YES	NO	YES	NO	NO
2318	FLNC	YES	YES	YES	NO	YES	NO	NO
2319	FLOT2	YES	NO	NO	NO	NO	NO	NO
2321	FLT1	YES	YES	YES	NO	NO	NO	NO
2322	FLT3	YES	YES	YES	NO	NO	NO	NO
2323	FLT3LG	YES	YES	NO	NO	NO	NO	NO
2324	FLT4	YES	YES	YES	NO	NO	NO	NO
2329	FMO4	NO	YES	NO	NO	NO	NO	NO
2331	FMOD	YES	YES	YES	NO	NO	NO	NO
2332	FMR1	YES	NO	NO	NO	NO	NO	NO
2334	AFF2	YES	NO	NO	NO	NO	NO	NO
2335	FN1	YES	YES	YES	YES	YES	YES	YES
2339	FNTA	YES	YES	YES	NO	NO	NO	NO
2342	FNTB	YES	YES	YES	NO	NO	NO	YES
2346	FOLH1	YES	NO	NO	NO	NO	NO	NO
2348	FOLR1	YES	NO	NO	NO	NO	NO	NO
2350	FOLR2	YES	YES	YES	NO	NO	NO	NO
2352	FOLR3	YES	NO	NO	NO	NO	NO	NO
2353	FOS	YES	YES	YES	YES	NO	YES	YES
2354	FOSB	YES	NO	NO	NO	NO	NO	NO
2355	FOSL2	YES	NO	NO	NO	NO	NO	NO
2356	FPGS	NO	YES	NO	NO	NO	NO	NO
2357	FPR1	YES	NO	NO	NO	NO	NO	NO
2359	FPR3	NO	YES	NO	NO	NO	NO	NO
2395	FXN	YES	YES	YES	NO	NO	NO	NO
2414	FRA7G	NO	YES	NO	NO	NO	NO	NO
2436	FRA10F	YES	NO	NO	NO	NO	NO	NO
2444	FRK	YES	YES	YES	NO	NO	NO	NO
2475	MTOR	YES	YES	YES	YES	NO	YES	YES
2483	FRG1	YES	NO	NO	NO	NO	NO	NO
2487	FRZB	YES	NO	NO	NO	NO	NO	NO
2488	FSHB	YES	NO	NO	NO	NO	NO	NO
2491	CENPI	YES	YES	YES	NO	NO	NO	NO
2492	FSHR	YES	NO	NO	NO	NO	NO	NO
2494	NR5A2	YES	YES	YES	NO	NO	NO	NO
2495	FTH1	YES	YES	YES	NO	NO	NO	NO
2512	FTL	YES	NO	NO	NO	NO	NO	NO
2515	ADAM2	YES	NO	NO	NO	NO	NO	NO
2516	NR5A1	YES	YES	YES	NO	NO	NO	NO
2517	FUCA1	YES	YES	YES	NO	NO	NO	NO
2519	FUCA2	YES	YES	YES	NO	NO	NO	NO
2520	GAST	YES	YES	YES	NO	NO	NO	NO
2521	FUS	YES	YES	YES	NO	NO	NO	NO
2523	FUT1	YES	YES	YES	NO	NO	NO	NO
2524	FUT2	NO	YES	NO	NO	NO	NO	NO
2525	FUT3	NO	YES	NO	NO	NO	NO	NO
2526	FUT4	YES	YES	NO	NO	NO	NO	NO
2527	FUT5	NO	YES	NO	NO	NO	NO	NO
2528	FUT6	NO	YES	NO	NO	NO	NO	NO
2529	FUT7	YES	YES	NO	NO	NO	NO	NO
2530	FUT8	NO	YES	NO	NO	NO	NO	NO
2531	KDSR	YES	YES	YES	NO	NO	NO	NO
2532	ACKR1	YES	NO	NO	NO	NO	NO	NO
2533	FYB	YES	NO	NO	YES	NO	NO	NO
2534	FYN	YES	YES	YES	YES	YES	YES	NO
2535	FZD2	YES	YES	YES	NO	NO	NO	NO
2537	IFI6	YES	NO	NO	YES	NO	NO	NO
2538	G6PC	YES	YES	YES	NO	NO	NO	NO
2539	G6PD	YES	YES	YES	NO	NO	NO	NO
2542	SLC37A4	YES	NO	NO	NO	NO	NO	NO
2547	XRCC6	YES	YES	YES	YES	YES	YES	NO
2548	GAA	YES	YES	YES	NO	NO	NO	NO
2549	GAB1	YES	YES	YES	NO	NO	NO	NO
2550	GABBR1	YES	YES	YES	NO	NO	NO	NO
2551	GABPA	YES	NO	NO	NO	NO	NO	NO
2553	GABPB1	YES	NO	NO	NO	NO	NO	NO
2554	GABRA1	YES	YES	YES	NO	NO	NO	NO
2555	GABRA2	YES	YES	NO	NO	NO	NO	NO
2556	GABRA3	YES	NO	NO	NO	NO	NO	NO
2557	GABRA4	YES	YES	YES	NO	NO	NO	NO
2558	GABRA5	NO	YES	NO	NO	NO	NO	NO
2559	GABRA6	YES	NO	NO	NO	NO	NO	NO
2560	GABRB1	YES	YES	YES	NO	NO	NO	NO
2561	GABRB2	YES	NO	NO	NO	NO	NO	NO
2562	GABRB3	YES	NO	NO	NO	NO	NO	NO
2563	GABRD	YES	YES	YES	NO	NO	NO	NO
2565	GABRG1	YES	NO	NO	NO	NO	NO	NO
2566	GABRG2	YES	YES	NO	NO	NO	NO	NO
2567	GABRG3	NO	YES	NO	NO	NO	NO	NO
2569	GABRR1	YES	NO	NO	NO	NO	NO	NO
2570	GABRR2	YES	NO	NO	NO	NO	NO	NO
2571	GAD1	YES	YES	YES	NO	NO	NO	NO
2572	GAD2	YES	YES	YES	NO	NO	NO	NO
2576	GAGE4	YES	NO	NO	NO	NO	NO	NO
2577	GAGE5	YES	NO	NO	NO	NO	NO	NO
2579	GAGE7	YES	NO	NO	NO	NO	NO	NO
2580	GAK	YES	YES	YES	NO	NO	NO	NO
2581	GALC	YES	YES	NO	NO	NO	NO	NO
2582	GALE	YES	YES	YES	NO	NO	NO	NO
2583	B4GALNT1	YES	YES	NO	NO	NO	NO	NO
2584	GALK1	YES	YES	YES	NO	NO	NO	NO
2585	GALK2	NO	YES	NO	NO	NO	NO	NO
2587	GALR1	YES	YES	NO	NO	NO	NO	NO
2588	GALNS	NO	YES	NO	NO	NO	NO	NO
2589	GALNT1	YES	YES	YES	NO	NO	NO	NO
2590	GALNT2	YES	YES	YES	NO	NO	NO	NO
2591	GALNT3	NO	YES	NO	NO	NO	NO	NO
2592	GALT	YES	YES	NO	NO	NO	NO	NO
2593	GAMT	YES	YES	YES	NO	NO	NO	NO
2595	GANC	NO	YES	NO	NO	NO	NO	NO
2596	GAP43	YES	NO	NO	NO	NO	NO	NO
2597	GAPDH	YES	YES	YES	YES	YES	YES	NO
2617	GARS	YES	YES	YES	NO	NO	NO	NO
2618	GART	YES	YES	YES	NO	NO	NO	NO
2619	GAS1	YES	YES	YES	NO	NO	NO	NO
2620	GAS2	YES	NO	NO	NO	NO	NO	NO
2621	GAS6	YES	YES	YES	NO	NO	NO	YES
2622	GAS8	YES	NO	NO	NO	NO	NO	NO
2623	GATA1	YES	YES	YES	NO	NO	NO	NO
2624	GATA2	YES	YES	YES	NO	NO	NO	YES
2625	GATA3	YES	YES	YES	NO	NO	NO	YES
2626	GATA4	YES	YES	YES	NO	NO	NO	NO
2627	GATA6	YES	YES	YES	NO	NO	NO	NO
2628	GATM	YES	YES	YES	NO	NO	NO	NO
2629	GBA	YES	YES	YES	NO	NO	NO	NO
2631	GBAS	YES	YES	YES	NO	NO	NO	NO
2632	GBE1	YES	YES	YES	NO	NO	NO	NO
2633	GBP1	YES	YES	YES	NO	NO	NO	NO
2634	GBP2	YES	YES	YES	NO	NO	NO	YES
2635	GBP3	YES	NO	NO	NO	NO	NO	NO
2638	GC	YES	YES	YES	NO	NO	NO	YES
2639	GCDH	YES	YES	YES	NO	NO	NO	NO
2641	GCG	YES	YES	YES	NO	NO	NO	NO
2642	GCGR	YES	NO	NO	NO	NO	NO	NO
2643	GCH1	YES	YES	YES	NO	NO	NO	NO
2644	GCHFR	YES	NO	NO	NO	NO	NO	NO
2645	GCK	YES	YES	YES	NO	NO	NO	NO
2646	GCKR	YES	NO	NO	NO	NO	NO	NO
2647	BLOC1S1	YES	NO	NO	NO	NO	NO	NO
2648	KAT2A	YES	NO	NO	NO	NO	NO	NO
2649	NR6A1	YES	YES	YES	NO	NO	NO	NO
2650	GCNT1	YES	YES	YES	NO	NO	NO	NO
2651	GCNT2	YES	YES	YES	NO	NO	NO	NO
2653	GCSH	YES	NO	NO	NO	NO	NO	NO
2657	GDF1	NO	YES	NO	NO	NO	NO	NO
2660	MSTN	YES	NO	NO	NO	NO	NO	NO
2661	GDF9	YES	NO	NO	NO	NO	NO	NO
2662	GDF10	YES	NO	NO	NO	NO	NO	NO
2664	GDI1	YES	NO	NO	NO	NO	NO	NO
2665	GDI2	YES	NO	NO	NO	NO	NO	NO
2667	GDI2P1	YES	NO	NO	NO	NO	NO	NO
2668	GDNF	YES	NO	NO	NO	NO	NO	NO
2669	GEM	YES	NO	NO	NO	NO	NO	NO
2670	GFAP	YES	YES	YES	NO	NO	NO	YES
2671	GFER	YES	YES	YES	NO	NO	NO	NO
2672	GFI1	YES	NO	NO	NO	NO	NO	NO
2673	GFPT1	YES	YES	YES	NO	NO	NO	NO
2674	GFRA1	YES	YES	YES	NO	NO	NO	NO
2675	GFRA2	YES	NO	NO	NO	NO	NO	NO
2676	GFRA3	YES	NO	NO	NO	NO	NO	NO
2677	GGCX	YES	YES	YES	NO	NO	NO	NO
2678	GGT1	YES	YES	YES	NO	NO	NO	NO
2683	B4GALT1	YES	YES	YES	NO	NO	NO	YES
2686	GGT7	YES	YES	YES	NO	NO	NO	NO
2688	GH1	YES	YES	YES	NO	NO	NO	NO
2689	GH2	NO	YES	NO	NO	NO	NO	NO
2690	GHR	YES	YES	YES	NO	NO	NO	YES
2691	GHRH	YES	YES	YES	NO	NO	NO	NO
2692	GHRHR	YES	NO	NO	NO	NO	NO	NO
2693	GHSR	NO	YES	NO	NO	NO	NO	NO
2694	GIF	YES	NO	NO	NO	NO	NO	NO
2695	GIP	YES	NO	NO	NO	NO	NO	NO
2696	GIPR	YES	NO	NO	NO	NO	NO	NO
2697	GJA1	YES	YES	YES	NO	NO	NO	NO
2700	GJA3	YES	NO	NO	NO	NO	NO	NO
2701	GJA4	YES	NO	NO	NO	NO	NO	NO
2702	GJA5	YES	NO	NO	NO	NO	NO	NO
2703	GJA8	YES	NO	NO	NO	NO	NO	NO
2705	GJB1	YES	NO	NO	NO	NO	NO	NO
2706	GJB2	YES	NO	NO	YES	NO	NO	NO
2707	GJB3	YES	NO	NO	NO	NO	NO	NO
2709	GJB5	YES	NO	NO	NO	NO	NO	NO
2710	GK	YES	YES	YES	NO	NO	NO	NO
2717	GLA	YES	YES	YES	NO	NO	NO	NO
2719	GPC3	YES	YES	YES	NO	NO	NO	NO
2720	GLB1	YES	YES	YES	NO	NO	NO	NO
2729	GCLC	YES	YES	YES	NO	NO	NO	NO
2730	GCLM	YES	YES	YES	NO	NO	NO	NO
2731	GLDC	YES	YES	YES	NO	NO	NO	NO
2733	GLE1	YES	NO	NO	NO	NO	NO	NO
2734	GLG1	YES	YES	YES	NO	NO	NO	NO
2735	GLI1	YES	YES	YES	NO	NO	NO	NO
2736	GLI2	YES	YES	YES	NO	NO	NO	NO
2737	GLI3	YES	YES	YES	NO	NO	NO	YES
2739	GLO1	YES	YES	YES	NO	NO	NO	NO
2740	GLP1R	YES	NO	NO	NO	NO	NO	NO
2742	GLRA2	YES	YES	NO	NO	NO	NO	NO
2743	GLRB	YES	NO	NO	NO	NO	NO	NO
2744	GLS	YES	YES	YES	NO	NO	NO	NO
2745	GLRX	YES	NO	NO	NO	NO	NO	NO
2746	GLUD1	YES	YES	YES	NO	NO	NO	NO
2747	GLUD2	YES	YES	YES	NO	NO	NO	NO
2752	GLUL	YES	YES	YES	NO	NO	NO	NO
2760	GM2A	YES	NO	NO	NO	NO	NO	NO
2762	GMDS	YES	YES	YES	NO	NO	NO	NO
2764	GMFB	YES	NO	NO	NO	NO	NO	NO
2765	GML	NO	YES	NO	NO	NO	NO	NO
2766	GMPR	NO	YES	NO	NO	NO	NO	NO
2767	GNA11	YES	YES	YES	NO	NO	NO	NO
2768	GNA12	YES	YES	YES	NO	NO	NO	NO
2769	GNA15	YES	YES	YES	NO	NO	NO	NO
2770	GNAI1	YES	YES	YES	NO	NO	NO	NO
2771	GNAI2	YES	YES	YES	NO	NO	NO	NO
2773	GNAI3	YES	YES	YES	NO	NO	NO	NO
2774	GNAL	YES	YES	NO	NO	NO	NO	NO
2775	GNAO1	YES	YES	YES	NO	NO	NO	NO
2776	GNAQ	YES	YES	YES	NO	NO	NO	NO
2778	GNAS	YES	YES	YES	NO	NO	NO	NO
2779	GNAT1	YES	YES	NO	NO	NO	NO	NO
2780	GNAT2	YES	NO	NO	NO	NO	NO	NO
2781	GNAZ	YES	YES	YES	NO	NO	NO	NO
2782	GNB1	YES	YES	YES	NO	NO	NO	NO
2783	GNB2	YES	YES	YES	NO	NO	NO	NO
2784	GNB3	YES	YES	YES	NO	NO	NO	NO
2785	GNG3	YES	YES	YES	NO	NO	NO	NO
2786	GNG4	YES	YES	YES	NO	NO	NO	NO
2787	GNG5	YES	NO	NO	NO	NO	NO	NO
2788	GNG7	YES	YES	YES	NO	NO	NO	NO
2790	GNG10	YES	YES	YES	NO	NO	NO	NO
2791	GNG11	YES	YES	YES	NO	NO	NO	NO
2792	GNGT1	YES	YES	YES	NO	NO	NO	NO
2793	GNGT2	YES	YES	YES	NO	NO	NO	NO
2794	GNL1	YES	NO	NO	NO	NO	NO	NO
2796	GNRH1	YES	YES	NO	NO	NO	NO	NO
2797	GNRH2	NO	YES	NO	NO	NO	NO	NO
2799	GNS	YES	YES	YES	NO	NO	NO	NO
2800	GOLGA1	YES	NO	NO	NO	NO	NO	NO
2801	GOLGA2	YES	NO	NO	NO	NO	NO	NO
2802	GOLGA3	YES	NO	NO	NO	NO	NO	NO
2803	GOLGA4	YES	NO	NO	NO	NO	NO	NO
2804	GOLGB1	YES	NO	NO	NO	NO	NO	NO
2805	GOT1	YES	YES	YES	NO	NO	NO	NO
2806	GOT2	YES	YES	YES	NO	NO	NO	NO
2810	SFN	YES	YES	YES	YES	YES	YES	YES
2811	GP1BA	YES	NO	NO	NO	NO	NO	NO
2812	GP1BB	YES	YES	YES	NO	NO	NO	NO
2813	GP2	YES	NO	NO	NO	NO	NO	NO
2814	GP5	YES	NO	NO	NO	NO	NO	NO
2815	GP9	YES	NO	NO	NO	NO	NO	NO
2817	GPC1	YES	YES	YES	NO	NO	NO	NO
2819	GPD1	YES	YES	YES	NO	NO	NO	NO
2820	GPD2	YES	YES	YES	NO	NO	NO	NO
2821	GPI	YES	YES	YES	NO	NO	NO	YES
2822	GPLD1	YES	YES	NO	NO	NO	NO	NO
2823	GPM6A	YES	YES	YES	NO	NO	NO	NO
2824	GPM6B	YES	NO	NO	NO	NO	NO	NO
2826	CCR10	YES	NO	NO	NO	NO	NO	NO
2827	GPR3	YES	NO	NO	NO	NO	NO	NO
2831	NPBWR1	YES	NO	NO	NO	NO	NO	NO
2833	CXCR3	YES	YES	YES	NO	NO	NO	NO
2834	PRLHR	YES	NO	NO	NO	NO	NO	NO
2835	GPR12	NO	YES	NO	NO	NO	NO	NO
2837	UTS2R	YES	NO	NO	NO	NO	NO	NO
2838	GPR15	YES	NO	NO	NO	NO	NO	NO
2840	GPR17	NO	YES	NO	NO	NO	NO	NO
2843	GPR20	YES	NO	NO	NO	NO	NO	NO
2844	GPR21	YES	NO	NO	NO	NO	NO	NO
2845	GPR22	YES	NO	NO	NO	NO	NO	NO
2846	LPAR4	YES	NO	NO	NO	NO	NO	NO
2847	MCHR1	YES	NO	NO	NO	NO	NO	NO
2849	GPR26	YES	NO	NO	NO	NO	NO	NO
2861	GPR37	YES	NO	NO	NO	NO	NO	NO
2862	MLNR	YES	NO	NO	NO	NO	NO	NO
2863	GPR39	YES	NO	NO	NO	NO	NO	NO
2867	FFAR2	YES	NO	NO	NO	NO	NO	NO
2868	GRK4	YES	YES	YES	NO	NO	NO	NO
2869	GRK5	YES	YES	YES	NO	NO	NO	NO
2870	GRK6	YES	YES	YES	NO	NO	NO	NO
2872	MKNK2	YES	YES	YES	NO	NO	NO	NO
2873	GPS1	YES	NO	NO	NO	NO	NO	NO
2874	GPS2	YES	YES	YES	NO	NO	NO	NO
2875	GPT	YES	YES	YES	NO	NO	NO	NO
2876	GPX1	YES	YES	YES	YES	NO	YES	YES
2877	GPX2	YES	YES	YES	NO	NO	NO	NO
2878	GPX3	YES	YES	NO	YES	NO	NO	NO
2879	GPX4	YES	YES	YES	NO	NO	NO	YES
2880	GPX5	NO	YES	NO	NO	NO	NO	NO
2882	GPX7	YES	NO	NO	NO	NO	NO	NO
2885	GRB2	YES	YES	YES	NO	YES	NO	NO
2886	GRB7	YES	YES	YES	NO	NO	NO	NO
2887	GRB10	YES	YES	YES	NO	NO	NO	NO
2888	GRB14	YES	YES	YES	NO	NO	NO	NO
2889	RAPGEF1	YES	YES	YES	NO	NO	NO	NO
2890	GRIA1	YES	NO	NO	NO	NO	NO	NO
2891	GRIA2	YES	YES	YES	NO	NO	NO	NO
2892	GRIA3	YES	NO	NO	NO	NO	NO	NO
2893	GRIA4	YES	YES	YES	NO	NO	NO	NO
2894	GRID1	YES	YES	YES	NO	NO	NO	NO
2895	GRID2	YES	NO	NO	NO	NO	NO	NO
2896	GRN	YES	YES	YES	NO	NO	NO	NO
2897	GRIK1	YES	YES	NO	NO	NO	NO	NO
2898	GRIK2	YES	NO	NO	NO	NO	NO	NO
2899	GRIK3	YES	NO	NO	NO	NO	NO	NO
2900	GRIK4	YES	NO	NO	NO	NO	NO	NO
2901	GRIK5	YES	NO	NO	NO	NO	NO	NO
2902	GRIN1	YES	NO	NO	NO	NO	NO	NO
2903	GRIN2A	YES	YES	YES	NO	NO	NO	NO
2904	GRIN2B	YES	YES	YES	NO	NO	NO	NO
2905	GRIN2C	YES	NO	NO	NO	NO	NO	NO
2906	GRIN2D	YES	YES	YES	NO	NO	NO	NO
2908	NR3C1	YES	YES	YES	NO	YES	NO	NO
2909	ARHGAP35	YES	NO	NO	NO	NO	NO	NO
2911	GRM1	YES	YES	YES	NO	NO	NO	NO
2912	GRM2	YES	NO	NO	NO	NO	NO	NO
2913	GRM3	YES	YES	YES	NO	NO	NO	NO
2914	GRM4	YES	NO	NO	NO	NO	NO	NO
2915	GRM5	YES	YES	YES	NO	NO	NO	NO
2917	GRM7	YES	NO	NO	NO	NO	NO	NO
2918	GRM8	YES	NO	NO	NO	NO	NO	NO
2919	CXCL1	YES	NO	NO	YES	NO	NO	NO
2920	CXCL2	YES	NO	NO	NO	NO	NO	NO
2921	CXCL3	YES	NO	NO	NO	NO	NO	NO
2922	GRP	NO	YES	NO	NO	NO	NO	NO
2923	PDIA3	YES	YES	YES	NO	NO	NO	NO
2925	GRPR	YES	YES	NO	NO	NO	NO	NO
2926	GRSF1	YES	NO	NO	NO	NO	NO	NO
2928	GSC2	YES	NO	NO	NO	NO	NO	NO
2931	GSK3A	YES	NO	NO	NO	NO	NO	NO
2932	GSK3B	YES	YES	YES	YES	YES	YES	NO
2934	GSN	YES	YES	YES	NO	NO	NO	YES
2935	GSPT1	YES	YES	YES	NO	NO	NO	NO
2936	GSR	YES	YES	YES	NO	NO	NO	NO
2937	GSS	YES	YES	YES	NO	NO	NO	NO
2938	GSTA1	YES	YES	YES	NO	NO	NO	NO
2939	GSTA2	NO	YES	NO	NO	NO	NO	NO
2940	GSTA3	YES	YES	NO	NO	NO	NO	NO
2941	GSTA4	YES	YES	NO	NO	NO	NO	NO
2944	GSTM1	YES	YES	YES	YES	NO	YES	NO
2946	GSTM2	YES	YES	YES	NO	NO	NO	NO
2947	GSTM3	YES	YES	YES	YES	NO	YES	NO
2948	GSTM4	YES	YES	YES	NO	NO	NO	NO
2949	GSTM5	YES	YES	YES	NO	NO	NO	NO
2950	GSTP1	YES	YES	YES	YES	NO	YES	NO
2952	GSTT1	YES	YES	YES	YES	NO	YES	NO
2953	GSTT2	NO	YES	NO	NO	NO	NO	NO
2954	GSTZ1	YES	YES	YES	NO	NO	NO	NO
2956	MSH6	YES	YES	YES	NO	NO	NO	NO
2957	GTF2A1	YES	YES	YES	NO	NO	NO	NO
2958	GTF2A2	YES	NO	NO	NO	NO	NO	NO
2959	GTF2B	YES	NO	NO	NO	NO	NO	NO
2960	GTF2E1	YES	NO	NO	NO	NO	NO	NO
2961	GTF2E2	YES	NO	NO	NO	NO	NO	NO
2962	GTF2F1	YES	NO	NO	NO	NO	NO	NO
2963	GTF2F2	YES	NO	NO	NO	NO	NO	NO
2965	GTF2H1	YES	YES	YES	NO	NO	NO	NO
2966	GTF2H2	YES	YES	YES	NO	NO	NO	NO
2967	GTF2H3	YES	YES	YES	NO	NO	NO	NO
2968	GTF2H4	YES	YES	YES	NO	NO	NO	NO
2969	GTF2I	YES	NO	NO	NO	NO	NO	NO
2971	GTF3A	YES	YES	YES	NO	NO	NO	NO
2972	BRF1	YES	NO	NO	NO	NO	NO	NO
2975	GTF3C1	YES	NO	NO	NO	NO	NO	NO
2976	GTF3C2	YES	NO	NO	NO	NO	NO	NO
2977	GUCY1A2	YES	YES	YES	NO	NO	NO	NO
2980	GUCA2A	YES	NO	NO	NO	NO	NO	NO
2982	GUCY1A3	YES	YES	YES	NO	NO	NO	NO
2983	GUCY1B3	YES	YES	YES	NO	NO	NO	NO
2984	GUCY2C	YES	YES	NO	NO	NO	NO	NO
2986	GUCY2F	YES	YES	NO	NO	NO	NO	NO
2987	GUK1	YES	YES	NO	NO	NO	NO	NO
2990	GUSB	YES	YES	YES	NO	NO	NO	YES
2992	GYG1	YES	NO	NO	NO	NO	NO	NO
2993	GYPA	YES	YES	NO	NO	NO	NO	NO
2995	GYPC	YES	NO	NO	NO	NO	NO	NO
2997	GYS1	YES	NO	NO	NO	NO	NO	NO
2998	GYS2	YES	NO	NO	NO	NO	NO	NO
3000	GUCY2D	YES	YES	YES	NO	NO	NO	NO
3001	GZMA	YES	NO	NO	NO	NO	NO	NO
3002	GZMB	YES	NO	NO	NO	NO	NO	NO
3003	GZMK	YES	NO	NO	NO	NO	NO	NO
3005	H1F0	YES	NO	NO	NO	NO	NO	NO
3006	HIST1H1C	YES	NO	NO	NO	NO	NO	NO
3007	HIST1H1D	YES	NO	NO	NO	NO	NO	NO
3008	HIST1H1E	YES	NO	NO	NO	NO	NO	NO
3009	HIST1H1B	YES	YES	YES	NO	NO	NO	NO
3010	HIST1H1T	YES	NO	NO	NO	NO	NO	NO
3012	HIST1H2AE	YES	NO	NO	NO	NO	NO	NO
3013	HIST1H2AD	YES	NO	NO	NO	NO	NO	NO
3014	H2AFX	YES	YES	YES	NO	YES	NO	NO
3015	H2AFZ	YES	NO	NO	NO	NO	NO	NO
3017	HIST1H2BD	YES	NO	NO	NO	NO	NO	NO
3018	HIST1H2BB	YES	NO	NO	NO	NO	NO	NO
3020	H3F3A	YES	YES	YES	YES	NO	YES	NO
3021	H3F3B	YES	YES	YES	NO	NO	NO	NO
3024	HIST1H1A	YES	YES	YES	NO	NO	NO	NO
3026	HABP2	YES	NO	NO	NO	NO	NO	NO
3028	HSD17B10	YES	YES	YES	NO	NO	NO	NO
3029	HAGH	YES	YES	NO	NO	NO	NO	NO
3030	HADHA	YES	YES	YES	NO	NO	NO	NO
3032	HADHB	YES	YES	YES	NO	NO	NO	NO
3033	HADH	YES	YES	YES	NO	NO	NO	NO
3034	HAL	NO	YES	NO	NO	NO	NO	NO
3035	HARS	YES	YES	YES	NO	NO	NO	NO
3036	HAS1	YES	YES	YES	NO	NO	NO	NO
3037	HAS2	YES	YES	NO	NO	NO	NO	NO
3038	HAS3	YES	YES	NO	NO	NO	NO	NO
3039	HBA1	YES	NO	NO	YES	NO	NO	NO
3040	HBA2	YES	YES	YES	NO	NO	NO	YES
3043	HBB	YES	YES	YES	YES	NO	YES	YES
3045	HBD	YES	NO	NO	NO	NO	NO	NO
3046	HBE1	YES	NO	NO	NO	NO	NO	NO
3047	HBG1	YES	NO	NO	NO	NO	NO	NO
3048	HBG2	YES	NO	NO	NO	NO	NO	NO
3050	HBZ	YES	NO	NO	NO	NO	NO	NO
3052	HCCS	YES	YES	YES	NO	NO	NO	NO
3053	SERPIND1	YES	NO	NO	NO	NO	NO	NO
3054	HCFC1	YES	NO	NO	NO	NO	NO	NO
3055	HCK	YES	YES	YES	NO	NO	NO	NO
3059	HCLS1	YES	YES	YES	NO	NO	NO	NO
3060	HCRT	YES	NO	NO	NO	NO	NO	NO
3061	HCRTR1	YES	NO	NO	NO	NO	NO	NO
3064	HTT	YES	YES	YES	NO	YES	NO	YES
3065	HDAC1	YES	YES	YES	NO	YES	NO	NO
3066	HDAC2	YES	YES	YES	YES	YES	YES	NO
3067	HDC	NO	YES	NO	NO	NO	NO	NO
3068	HDGF	YES	NO	NO	NO	NO	NO	NO
3069	HDLBP	YES	YES	YES	NO	NO	NO	NO
3070	HELLS	YES	NO	NO	NO	NO	NO	NO
3071	NCKAP1L	YES	NO	NO	NO	NO	NO	NO
3073	HEXA	YES	YES	YES	YES	NO	YES	YES
3074	HEXB	YES	YES	YES	NO	NO	NO	YES
3075	CFH	YES	YES	YES	NO	NO	NO	YES
3077	HFE	YES	NO	NO	NO	NO	NO	NO
3078	CFHR1	YES	NO	NO	NO	NO	NO	NO
3081	HGD	YES	YES	YES	NO	NO	NO	NO
3082	HGF	YES	YES	YES	YES	NO	YES	YES
3083	HGFAC	YES	NO	NO	NO	NO	NO	NO
3084	NRG1	YES	NO	NO	YES	NO	NO	NO
3087	HHEX	YES	YES	YES	NO	NO	NO	NO
3090	HIC1	YES	YES	YES	NO	NO	NO	NO
3091	HIF1A	YES	YES	YES	YES	YES	YES	YES
3092	HIP1	YES	YES	YES	NO	NO	NO	YES
3093	UBE2K	YES	YES	YES	NO	NO	NO	NO
3094	HINT1	YES	NO	NO	YES	NO	NO	NO
3096	HIVEP1	YES	NO	NO	NO	NO	NO	NO
3097	HIVEP2	YES	NO	NO	NO	NO	NO	NO
3098	HK1	YES	YES	YES	NO	NO	NO	NO
3099	HK2	YES	YES	YES	NO	NO	NO	NO
3101	HK3	YES	YES	YES	NO	NO	NO	NO
3104	ZBTB48	YES	YES	YES	NO	NO	NO	NO
3105	HLA-A	YES	NO	NO	NO	NO	NO	NO
3106	HLA-B	YES	YES	YES	NO	YES	NO	NO
3107	HLA-C	YES	NO	NO	NO	NO	NO	NO
3109	HLA-DMB	YES	NO	NO	NO	NO	NO	NO
3110	MNX1	YES	YES	YES	NO	NO	NO	NO
3112	HLA-DOB	YES	NO	NO	NO	NO	NO	NO
3113	HLA-DPA1	YES	YES	YES	NO	NO	NO	NO
3115	HLA-DPB1	YES	NO	NO	NO	NO	NO	NO
3117	HLA-DQA1	YES	YES	YES	NO	NO	NO	NO
3119	HLA-DQB1	YES	NO	NO	NO	NO	NO	NO
3122	HLA-DRA	YES	YES	YES	NO	NO	NO	NO
3123	HLA-DRB1	YES	NO	NO	NO	NO	NO	NO
3125	HLA-DRB3	YES	NO	NO	NO	NO	NO	NO
3126	HLA-DRB4	YES	NO	NO	NO	NO	NO	NO
3127	HLA-DRB5	YES	NO	NO	NO	NO	NO	NO
3131	HLF	YES	YES	YES	NO	NO	NO	NO
3132	HLA-DRB9	NO	YES	NO	NO	NO	NO	NO
[truncated: 13,206 more rows]
